# Supplementary material for: Mapping the Scientific Landscape of Diabetes Research in Malaysia (2000–2018): A Systematic Scientometrics Study
Source: Int J Environ Res Public Health. 2021 Jan 4;18(1):318. doi: 10.3390/ijerph18010318 (PMC7796049; doi:10.3390/ijerph18010318)
Supplement: Supplementary file 1 [file ijerph-18-00318-s001.zip]

Archive with 1 entries (1 files):
- ijerph-1036048-supplementary.xlsx
