# Supplementary material for: Mapping the Scientific Landscape of Diabetes Research in Malaysia (2000–2018): A Systematic Scientometrics Study
Source: Int J Environ Res Public Health. 2021 Jan 4;18(1):318. doi: 10.3390/ijerph18010318 (PMC7796049; doi:10.3390/ijerph18010318)
Supplement: Supplementary file 1 [file ijerph-18-00318-s001.zip › ijerph-1036048-supplementary.xlsx]

## Sheet: Overall
No	Title	Author	Year of publication	Journal Name	Affilation	Citation
1	The wound healing properties of Channa striatus-cetrimide cream-wound contraction and glycosaminoglycan measurement	Baie, S. H.; Sheikh, K. A.	2000	Journal of Ethnopharmacology	Department of Pharmaceutical Technology, School of Pharmaceutical Sciences, Universiti Sains Malaysia, 11800 Penang, Malaysia	84
2	Factors related to adverse outcome in inpatients with diabetic foot	Harwant, S.; Doshi, H. K.; Moissinac, K.; Abdullah, B. T.	2000	The Medical journal of Malaysia	Universiti Putra Malaysia, Institute of Orthopaedics and Traumatology, Hospital Kuala Lumpur., Malaysia	11
3	Sociodemographic determinants of glycaemic control in young diabetic patients in peninsular Malaysia	Ismail, I. S.; Nazaimoon, W. M.; Mohamad, W. B.; Letchuman, R.; Singaraveloo, M.; Pendek, R.; Faridah, I.; Rasat, R.; Sheriff, I. H.; Khalid, B. A.	2000	Diabetes Research and Clinical Practice	Faculty of Medicine, Universiti Malaya, Kuala Lumpur, Malaysia.	50
4	Gestational diabetes mellitus	Mumtaz, M.	2000	Malaysian Journal of Medical Sciences	Department of Medicine, School of Medical Sciences, Universiti Sains Malaysia, 16150 Kubang Kerian, Kelantan, Malaysia.	11
5	Progression of macrovascular disease after transplantation	Nankivell, B. J.; Lau, S. G.; Chapman, J. R.; O'Connell, P. J.; Fletcher, J. P.; Allen, R. D. M.	2000	Transplantation	National Pancreas Transplant Unit, University of Sydney, Westmead Hospital, Sydney, NSW 2145, AustraliaDepartment of Renal Medicine, University of Sydney, Westmead Hospital, Sydney, NSW 2145, AustraliaDepartment of Renal Medicine, Westmead Hospital, Westmead, NSW 2145, AustraliaDepartment of Nephrology, Hospital Kuala Lumpur, Kuala Lumpur, MalaysiaDepartment of Surgery, University of Sydney, West…	61
6	Acute effects of acarbose on post-prandial glucose and triglycerides in type 2 diabetics following intake of different Malaysian foods	Nawawi, H. M.; Yazid, T. N.; Ismail, F.; Khalid, B. A.	2000	Asia Pac J Clin Nutr	Chemical Pathology Unit, Department of Pathology, Faculty of Medicine, Universiti Kebangsaan Malaysia, Jalan Tenteram, Bandar Tun Razak, Cheras 56000, Kuala Lumpur, Malaysia.	4
7	Autoimmune markers in young Malaysian patients with type 1 diabetes mellitus	Nazaimoon, W. M.; Azmi, K. N.; Rasat, R.; Ismail, I. S.; Singaraveloo, M.; Mohamad, W. B.; Letchuman, R.; Sheriff, I. H.; Faridah, I.; Khalid, B. A.	2000	The Medical journal of Malaysia	Division of Endocrinology, Institute for Medical Research, Jalan Pahang, Kuala Lumpur, 50588, Malaysia	6
8	Microalbuminuria measurements by two in-house ELISA methods	Ng, L. C.; Teng, L. C.; Ng, M. L.; Sazali, B. S.; Khalid, B. A.	2000	The Malaysian journal of pathology	Department of Biochemistry, Faculty of Medicine, Universiti Kebangsaan Malaysia, Kuala Lumpur, Malaysia	6
9	The incidence of pregnancy-induced hypertension among patients with carbohydrate intolerance	Roach, V. J.; Hin, L. Y.; Tam, W. H.; Ng, K. B.; Rogers, M. S.	2000	Hypertension in Pregnancy	Department of Obstetrics and Gynaecology, Prince of Wales Hospital, Chinese University of Hong Kong, Shatin, NT, Hong KongUniversity Hospital, University of Malaya, Kuala Lumpur, MalaysiaDepartment of Obstetrics and Gynaecology, Prince of Wales Hospital, Shatin, New Territories, Hong Kong	35
10	Efficacy and safety of single versus multiple daily doses of glibenclamide in type 2 diabetes mellitus	Wan Mohamad, W. B.; Tun Fizi, A.; Ismail, R. B.; Mafauzy, M.	2000	Diabetes Research and Clinical Practice	Department of Medicine, Sch. Med. Sci., Univ. Sains M., Kelantan, MalaysiaDepartment of Pharmacology, Sch. Med. Sci., Univ. Sains M., Kelantan, Malaysia	19
11	Diabetic retinopathy	Wong, J. S.; Aiello, L. P.	2000	Annals of the Academy of Medicine Singapore	Beetham Eye Institute, Joslin Diabetes Center, Boston, MA, United StatesDepartment of Ophthalmology, Harvard Medical School, Joslin Diabetes Center, Boston, MA, United StatesVascular Cell Biology, Joslin Research Laboratory, Boston, MA, United StatesDepartment of Ophthalmology, Faculty of Medicine, Hosp. Universiti Kebangsaan Malaysia, Jalan Yaacob Latif, 56000, Kuala Lumpur, Malaysia	7
12	Where is Malaysia in the midst of the Asian epidemic of diabetes mellitus?	Zaini, A.	2000	Diabetes Research and Clinical Practice	University Malaya Medical Center, 50603 Kuala Lumpur, Malaysia	64
13	Growth hormone and reversal of the impaired endometrial decidual expression in streptozotocin-diabetic rats	Zakaria, R.; Chatterjee, A.	2000	Biomedical Research	Department of Physiology, School of Medical Sciences, Universiti Sains Malaysia, 16150 Kubang Kerian Kelantan, Malaysia	0
14	Cyproterone acetate and reversal of the impaired endometrial decidualization in streptozotocin-diabetic pseudopregnant rats	Zakaria, R.; Ismail, Z.; Chatterjee, A.	2000	Pharmacological Research	Department of Physiology, School of Medical Sciences, Universiti Sains Malaysia, 16150, Kubang Kerian, Kelantan, Malaysia	6
15	Are diabetic foot lesions precipitated by accidental trauma?	Doshi, H. K.; Moissinac, K.; Harwant, S.	2001	The Medical journal of Malaysia	Hospital Ipoh., Malaysia	0
16	Ethnicity and glycaemic control are major determinants of diabetic dyslipidaemia in Malaysia	Ismail, I. S.; Nazaimoon, W.; Mohamad, W.; Letchuman, R.; Singaraveloo, M.; Hew, F. L.; Shuguna, C.; Khalid, B. A. K.	2001	Diabetic Medicine	Faculty of Medicine, Universiti Malaya, Kuala Lumpur, MalaysiaDivision of Endocrinology, Institute for Medical Research, Kuala Lumpur, MalaysiaFaculty of Medicine, Universiti Sains Malaysia, Kubang Kerian, MalaysiaHospital Kota Bharu, Kelantan, MalaysiaHospital Sultanah Aminah, Johor Bahru, MalaysiaFaculty of Medicine, Universiti Kebangsaan Malaysia, Kuala Lumpur, MalaysiaDepartment of Medicine, …	54
17	Risk factor screening for abnormal glucose tolerance in pregnancy	Shamsuddin, K.; Mahdy, Z. A.; Rafiaah, I. S.; Jamil, M. A.; Rahimah, M. D.	2001	International Journal of Gynecology and Obstetrics	Department of Community Health, Medical Faculty, Universiti Kebangsaan Malaysia, Bandar Tun Razak, 56000 Cheras, MalaysiaDepartment of Obstetrics and Gynecology, Universiti Kebangsaan Malaysia, Jalan Yaacob Latiff, Bandar Tun Razak, 56000 Cheras, Malaysia	55
18	Risk factors for diabetic nephropathy among non insulin dependent patients who attended city hallâ€™s staff clinic in Kuala Lumpur	Umi, Ahmad; Md. Idris Mohd, Nor; Osman, Ali	2001	Malaysian Journal of Public Health Medicine	1.Universiti Kebangsaan Malaysia, Malaysia	3
19	Effects of diabetes on fetoplacental growth and fetal outcome in pregnant rats	Zakaria, R.; Ismail, Z.; Chatterjee, A.	2001	Biomedical Research	Department of Physiology, School of Medical Sciences, Universiti Sains Malaysia, 16150 Kubang Kerian, Kelantan, Malaysia	0
20	Flavonoid identification and hypoglycaemic studies of the butanol fraction from Gynura procumbens	Akowuah, G. A.; Sadikun, A.; Mariam, A.	2002	Pharmaceutical Biology	School of Pharmaceutical Sciences, Universiti Sains Malaysia, Penang, MalaysiaSchool of Pharmaceutical Sciences, University Sains Malaysia, Penang, Malaysia	84
21	The ethnic characteristics and prevalence of diabetes mellitus, hypertension and hyperlipidaemia in patients who underwent coronary artery bypass grafting in Hospital Universiti Kebangsaan Malaysia	Chiam, P.; Abdullah, F.; Chow, H. K.; Adeeb, S. M. S. J.; Yousafzai, M. S.	2002	Medical Journal of Malaysia	Univ. of Wales College of Medicine, Heath Park, Cardiff, CF14 4XN, United KingdomHosp. Univ. Kebangsaan Malaysia, Jalan Yaacob Latif, Cheras, 56000 Kuala Lumpur, Malaysia5 Hendre Close, Llandaff, Cardiff, CF5 2HT, United Kingdom	6
22	Quality of life: An assessment of the state of psychosocial rehabilitation of patients with schizophrenia in the community	Hasanah, C. I.; Razali, M. S.	2002	Journal of The Royal Society for the Promotion of Health	Department of Psychiatry, School of Medical Sciences, Kubang Kerian 16150, Kelantan, Malaysia	32
23	Obesity in Malaysia	Ismail, M. N.; Chee, S. S.; Nawawi, H.; Yusoff, K.; Lim, T. O.; James, W. P. T.	2002	Obesity Reviews	Department of Nutrition and Dietetics, University Kebangsaan Malaysia, Kuala Lumpur, MalaysiaDepartments of Pathology and Internal Medicine, Faculty of Medicine, Hospital UKM, Kuala Lumpur, MalaysiaClinical Research Centre, Hospital Kuala Lumpur, MalaysiaIOTF, London, United KingdomDepartment of Nutrition and Dietetics, University Kebangsaan Malaysia, 50300 Kuala Lumpur, Malaysia	185
24	Effects of sulbutiamine on diabetic polyneuropathy: an open randomised controlled study in type 2 diabetics	Kiew, K. K.; Wan Mohamad, W. B.; Ridzuan, A.; Mafauzy, M.	2002	Malaysian Journal of Medical Sciences	Department of Medicine, School of Medical Sciences, Universiti Sains Malaysia, 16150 Kubang Kerian, Kelantan, Malaysia.	0
25	Prevention of type 2 diabetes	Lai, L. C.	2002	The Malaysian journal of pathology	Faculty of Medicine, International Medical University, Kuala Lumpur, Malaysia	7
26	Bimodality in blood glucose distribution: Is it universal?	Lim, T. O.; Bakri, R.; Morad, Z.; Hamid, M. A.	2002	Diabetes Care	Clinical Research Centre, Kuala Lumpur Hospital, Kuala Lumpur, MalaysiaDepartment of Nephrology, Kuala Lumpur Hospital, Kuala Lumpur, MalaysiaPublic Health Institute, Kuala Lumpur, MalaysiaClinical Research Centre, Block Dermatology, Kuala Lumpur Hospital, Jalan Pahang 50586, Kuala Lumpur, Malaysia	32
27	Repaglinide versus glibenclamide treatment of Type 2 diabetes during Ramadan fasting	Mafauzy, M.	2002	Diabetes Research and Clinical Practice	School of Medical Science, University Sains Malaysia, 16150 Kubang Kerian, Kelantan, Malaysia	87
28	Anthropometry and Dietary Intake of Type 2 Diabetes Patients Attending an Outpatient Clinic	Moy, Foong Ming; Suriah, A. R.	2002	Malaysian Journal of Nutrition	1 Department of Social & Preventive Medicine, Faculty of Medicine, University of Malaya,Lembah Pantai, 50603 Kuala Lumpur, Malaysia2 Food Science Programme, School of Chemical Science and Food Technology, Faculty ofScience and Technology, Universiti Kebangsaan Malaysia, 43600 Bangi, Selangor Malaysia	16
29	Effect of vitamin E on plasma malondialdehyde, antioxidant enzyme levels and the rates of wound closures during wound healing in normal and diabetic rats	Musalmah, M.; Fairuz, A. H.; Gapor, M. T.; Ngah, W. Z.	2002	Asia Pacific journal of clinical nutrition	Department of Biochemistry, Medical Faculty, Universiti Kebangsaan Malaysia, Jalan Raja Muda Abdul Aziz, Kuala Lumpur, Malaysia	85
30	Type of diabetes and waist-hip ratio are important determinants of serum lipoprotein (a) levels in diabetic patients	Nawawi, H. M.; Muhajir, M.; Kian, Y. C.; Mohamud, W. N. W.; Yusoff, K.; Khalid, B. A. K.	2002	Diabetes Research and Clinical Practice	Chemical Pathology Unit, Department of Pathology, Universiti Kebangsaan Malaysia (UKM), Jalan Yaacob Latif, Cheras, 56000 Kuala Lumpur, MalaysiaInstitute of Medical Research, Jalan Pahang, Kuala Lumpur, Malaysia	22
31	Current Status of Coronary Risk Factors Among Rural Malays in Malaysia	Nawawi, H. M.; Nor, I. M.; Noor, I. M.; Karim, N. A.; Arshad, F.; Khan, R.; Yusoff, K.	2002	European Journal of Cardiovascular Prevention & Rehabilitation	Departments of Pathology, Universiti Kebangsaan Malaysia (UKM), Kuala Lumpur, MalaysiaCommunity Health, Universiti Kebangsaan Malaysia (UKM), Kuala Lumpur, MalaysiaInternal Medicine, Faculty of Medicine, Universiti Kebangsaan Malaysia (UKM), Kuala Lumpur, MalaysiaDepartment of Nutrition and Dietetics, Faculty of Allied Health Sciences, Universiti Kebangsaan Malaysia (UKM), Kuala Lumpur, MalaysiaD…	27
32	Risk factors for stroke and predictors of one-month mortality	Ong, T. Z.; Raymond, A. A.	2002	Singapore Medical Journal	Department of Medicine, National University of Malaysia, Kuala Lumpur, Malaysia	74
33	Effect of captopril on urinary kallikrein, blood pressure and myocardial hypertrophy in diabetic spontaneously hypertensive rats	Sharma, J. N.; Kesavarao, U.	2002	Pharmacology	School of Pharmaceutical Sciences, Universiti Sains Malaysia, Penang, MalaysiaDepartment of Applied Therapeutics, Health Sciences Center, Kuwait University, PO Box 24923, Safat 13110, Kuwait	19
34	A preliminary evaluation of the efficacy and safety of cogent db (an ayurvedic drug) in the glycemic control of patients with type 2-diabetes	Shekhar, K. C.; Achike, F. I.; Kaur, G.; Kumar, P.; Hashim, R.	2002	Journal of Alternative and Complementary Medicine	Ozeâ€™s Ayurvedic Medical Centre, Kuala Lumpur, MalaysiaInternational Medical University, Kuala Lumpur, MalaysiaMinistry of Health, Kuala Lumpur, MalaysiaKlinik Mohan, Klang, MalaysiaKlinik Keluarga Rohaini, Shah Alam, Malaysia	10
35	Tocotrienols-rich diet decreases advanced glycosylation end-products in non-diabetic rats and improves glycemic control in streptozotocin-induced diabetic rats	Wan Nazaimoon, W. M.; Khalid, B. A.	2002	The Malaysian journal of pathology	Diabetes and Metabolic Disorders Unit, Institute for Medical Research, Kuala Lumpur, Malaysia	52
36	New coronary risk factors: Is there a difference between diabetic patients with microalbuminuria compared to those without microalbuminuria?	Yeo, C. K.; Hapizah, M. N.; Khalid, B. A. K.; Wan Nazaimoon, W. M.; Khalid, Y.	2002	Medical Journal of Malaysia	Department of Medicine, Faculty of Medicine, Hosp. Universiti Kebangsaan Malaysia, 56000 Cheras, Kuala Lumpur, MalaysiaDepartment of Pathology, Faculty of Medicine, Hosp. Universiti Kebangsaan Malaysia, 56000 Cheras, Kuala Lumpur, MalaysiaInstitute of Medical Research, Kuala Lumpur, Malaysia	6
37	Management of diabetic neuropathy	Ali, R. A.	2003	Malaysian Journal of Medical Sciences	Department of Medicine, Medical Faculty, Universiti Kebangsaan Malaysia, Jalan Yaacob Latif, Bandar Tun Razar, 56000 Cheras, Kuala Lumpur, Malaysia	7
38	Prevalence of peripheral artery disease in urban high-risk Malaysian patients	Amudha, K.; Chee, K. H.; Tan, K. S.; Tan, C. T.; Lang, C. C.	2003	International Journal of Clinical Practice	Department of Medicine, University of Malaya Medical Centre, Lembah Pantai, Kuala Lumpur 50603, Malaysia	21
39	Glycaemic control of type 2 diabetic patients on follow up at Hospital Universiti Sains Malaysia	Eid, M.; Mafauzy, M.; Faridah, A. R.	2003	Malaysian Journal of Medical Sciences	Department of Medicine, School of Medical Sciences, Universiti Sains Malaysia, Health Campus, 16150 Kubang Kerian, Kelantan, MalaysiaDepartment of Chemical Pathology, School of Medical Sciences, Universiti Sains Malaysia, Health Campus, 16150 Kubang Kerian, Kelantan, Malaysia	35
40	Risk Factors and Complications of Acute Ischaemic Stroke Patients at Hospital Universiti Kebangsaan Malaysia (HUKM)	Hamidon, B. B.; Raymond, A. A.	2003	Medical Journal of Malaysia	Department of Medicine, Faculty of Medicine, Universiti Kebangsaan Malaysia, Jalan Yaacob Latiff, 56000, Cheras, Kuala Lumpur, MalaysiaJabatan Perubatan, Fakulti Perubatan, UKM, Jalan Yaacob Latiff, 56000 Cheras Kuala Lumpur, Malaysia	84
41	The impact of diabetes mellitus on in-hospital stroke mortality	Hamidon, B. B.; Raymond, A. A.	2003	Journal of Postgraduate Medicine	Neurology Unit, Department of Medicine, Universiti Kebangsaan Malaysia, Bandar Tun Razak, 56000 Cheras Kuala Lumpur, Malaysia	44
42	Efficacy and tolerability of acarbose in Asian patients with type 2 diabetes inadequately controlled with diet and sulfonylureas	Lin, B. J.; Wu, H. P.; Huang, H. S.; Huarng, J.; Sison, A.; Bin Abdul Kadir, D. K.; Cho, C. G.; Sridama, W.	2003	Journal of Diabetes and its Complications	National Taiwan University Hospital, Taipei, TaiwanChang Gung Memorial Hospital, Linkou, Taoyuan, TaiwanMaria Reyna Hospital, Cagayan de Oro, PhilippinesUniversity Kebangsaan Malaysia, Kuala Lumpur, MalaysiaKwang University Hospital, Cheonbuk, South KoreaChualongkorn University Hospital, Bangkok, ThailandCardinal Tien Hospital, 362 Tsong-Cheng Road, Sintien City, Taipei County 23137, Taiwan	27
43	Hypertension and Associated Cardiovascular Risk Factors in Kelantan	Mafauzy, M.; Mokhtar, N.; Wan Mohamad, W. B.	2003	Medical Journal of Malaysia	Department of Medicine, School of Medical Sciences, Universiti Sains Malaysia, 16150 Kubang Kerian, Kota Bharu, Malaysia	21
44	A comparison of insulin lispro Mix25â„¢ and human insulin 30/70 in the treatment of type 2 diabetes during Ramadan	Mattoo, V.; Milicevic, Z.; Malone, J. K.; Schwarzenhofer, M.; Ekangaki, A.; Levitt, L. K.; Liong, L. H. C.; Rais, N.; Tounsi, H.; El Damassy, H.; Maboud, M. A.; Magd, M. A.; Rashwan, A. R.; Malbari, A. H.; Patel, M. H.; Patel, H. L.; Patel, A. L.; Ahmad, J.; Koppad, A.; Shukla, N.; Pendek, R.; Ooi, C. G.; Abu Kassim, Z.; Chan, S. P.; Hew, F. L.; Ismail, I. S.; Mohamed, M.; Wan Bebakar, W. M.; Mum…	2003	Diabetes Research and Clinical Practice	Eli Lilly and Company, Indianapolis, IN, United StatesChowpatty Medical Centre, Mumbai, IndiaUniversity Hospital Ibn Rochd, Casablanca, MoroccoAin Shams University, Cairo, EgyptMansoura University, Mansoura, EgyptZagazig University, Sharkia, EgyptChowpatty Medical Center, Mumbai, IndiaHabib Hospital, Mumbai, IndiaJ.J. Hospital, Mumbai, IndiaJ.N. Medical College, Aligarh Muslim University, Aligarh…	83
45	The Prevalence of Diabetic Peripheral Neuropathy in an Outpatient Setting	Mimi, O.; Teng, C. L.; Chia, Y. C.	2003	Medical Journal of Malaysia	Department of Primary Care Medicine, University of Malaya, 50603 Kuala Lumpur, Malaysia	31
46	The eye in diabetes	Mohamad, M.	2003	Hospital Medicine	Department of Ophthalmology, Faculty of Medicine, Universiti Kebangsaan Malaysia, Malaysia	0
47	Prevalence and Risk Factors for Microalbuminuria in Patients with Type 2 Diabetes Mellitus in North-East Malaysia	Norbanee, Th T.; Kamaliah, M. D.; Ismail, A. A.	2003	International Medical Journal	Department of Community Medicine, School of Medical Science, Kubang Kerian, Kelantan, MalaysiaDepartment of Internal Medicine, School of Medical Science, Kubang Kerian, Kelantan, Malaysia	0
48	Use of Complementary Medicine Amongst Diabetic Patients in a Public Primary Care Clinic on Ipoh	Remli, R.; Chan, S. C.	2003	Medical Journal of Malaysia	Kuantan Hospital, Pahang, MalaysiaDept. of Prim. Care and Pub. Health, Perak College of Medicine, 3 Jalan Greentown, 31450 Ipoh, Perak, Malaysia	19
49	Dietary Management of a Patient with Diabetes Mellitus: a Case Report	Sherina Mohd, Sidik; Rozali, Ahmad	2003	Malaysian Journal of Nutrition	Faculty of Medicine and Health Sciences, Universiti Putra Malaysia, 43400 UPM, Serdang, Selangor.	6
50	The contribution of adrenoceptor subtype (s) in the renal vasculature of diabetic spontaneously hypertensive rats	Armenia, A.; Munavvar, A. S.; Abdullah, N. A.; Helmi, A.; Johns, E. J.	2004	British Journal of Pharmacology	School of Pharmaceutical Sciences, University of Science Malaysia, 11800 Penang, MalaysiaDepartment of Pharmacology, Medical Faculty, University of Malaya, 50603 Kuala Lumpur, MalaysiaDepartment of Physiology, University College Cork, Sir Bertram Windle Building, Cork, Ireland	53
51	Renin Angiotensin Aldosterone System Blockade and Renal Disease in Patients with Type 2 Diabetes: An Asian perspective from the RENAAL study	Chan, J. C. N.; Wat, N.; So, W. Y.; Lam, K. S. L.; Chua, C. T.; Wong, K. S.; Morad, Z.; Dickson, T. Z.; Hille, D.; Zhang, Z.; Cooper, M. E.; Shahinfar, S.; Brenner, B. M.; Kurokawa, K.	2004	Diabetes Care	Dept. of Medicine and Therapeutics, Chinese University Hong Kong, Prince of Wales Hospital, Hong Kong, Hong KongDepartment of Medicine, Hong Kong University, Queen Mary Hospital, Hong Kong, Hong KongUniversity Malaya Medical Centre, Kuala Lumpur, MalaysiaSingapore General Hospital, Singapore, SingaporeHospital Kuala Lumpur, Kuala Lumpur, MalaysiaMerck Research Laboratories, West Point, PA, United…	69
52	Awareness and knowledge of common eye diseases among the academic staff (non-medical faculties) of University of Malaya	Chew, Y. K.; Reddy, S. C.; Karina, R.	2004	Medical Journal of Malaysia	Department of Ophthalmology, Faculty of Medicine, University of Malaya, Kuala Lumpur, MalaysiaDepartment of Social and Preventive Medicine, Faculty of Medicine, University of Malaya, Kuala Lumpur, Malaysia	17
53	Effects of culture with TNF-Î±, TGF-Î² and insulin on sulphotransferase (SULT 1A1 and 1A3) activity in human colon and neuronal cell lines	Davies, E.; Tsang, C. W.; Ghazali, A. R.; Harris, R. M.; Waring, R. H.	2004	Toxicology in Vitro	School of Biosciences, University of Birmingham, B15 2TT, Birmingham, United KingdomDepartment of Biomedical Sciences, Faculty of Allied Health Sciences, Univ. Kebanysaan, Malaysia 50800, Kuala Lumpur, Malaysia	14
54	Non-achievement of clinical targets in patients with type 2 diabetes mellitus	Eid, M.; Mafauzy, M.; Faridah, A. R.	2004	Medical Journal of Malaysia	Department of Chemical Pathology, School of Medical Sciences, Universiti Sains Malaysia, 16150 Kubang Kerian, Kelantan, MalaysiaDepartment of Medicine, School of Medical Sciences, Universiti Sains Malaysia, 16150 Kubang Kerian, Kelantan, Malaysia	17
55	Risk factors and incidence of posttransplant diabetes mellitus in renal transplant recipients	Foo, S. M.; Wong, H. S.; Morad, Z.	2004	Transplantation Proceedings	Department of Nephrology, Hospital Kuala Lumpur, Kuala Lumpur, Malaysia, MalaysiaA-3-3 Rayaria Condominium, Jalan Teh Hien Tat (Off JLN, Gopeng), Ipoh, Perak 30350, Malaysia, Malaysia	19
56	The role of serum insulin-like growth factor I (IGF-I) in neonatal outcome	Hayati, A. R.; Cheah, F. C.; Yong, J. F.; Tan, A. E.; Norizah, W. M.	2004	Journal of Clinical Pathology	Department of Pathology, Faculty of Medicine, Hosp. University Kebangsaan Malaysia, Bandar Tun Razak, 56000 Kuala Lumpur, MalaysiaDepartment of Pathology, Faculty of Medicine, Hosp. Universiti Kebangsaan Malaysia, 56000 Cheras, Kuala Lumpur, Malaysia	23
57	Alteration of lipid peroxidation and antioxidant enzymes in young Malaysian IDDM patients	Indran, M.; Rokiah, P.; Chan, S. P.; Kuppusamy, U. R.	2004	Medical Journal of Malaysia	Department of Molecular Medicine, Faculty of Medicine, University of Malaya, 50603 Kuala Lumpur, MalaysiaDepartment of Medicine, Faculty of Medicine, University of Malaya, 50603 Kuala Lumpur, Malaysia	11
58	Intraabdominal haemangiopericytoma associated with uncontrolled diabetes mellitus	Kumar, S.; Yushak, A. W.; Gul, Y.	2004	Medical Journal of Malaysia	Department of Surgery, Universiti Putra Malaysia, 43400, Serdang, Selangor, Malaysia	3
59	Audit of diabetes mellitus in general practice	Lee, T. W.; Chan, S. C.; Chua, W. T.; Harbinder, K.; Khoo, Y. L.; Yeang, Y. L. O.; Sethuraman, K.; Teoh, L. C.	2004	Medical Journal of Malaysia	Department of Primary Care and Public Health, Perak College of Medicine, No. 3, Jalan Greentown, 30450 Ipoh, Perak, MalaysiaKlinik Chua, Sitiawan, Malaysia	21
60	Familial aggregation and determinants of post challenge blood glucose in four ethnic populations	Lim, T. O.; Rugayah, B.; Maimunah, A. H.	2004	Medical Journal of Malaysia	Clinical Research Centre, Department of Nephrology, Kuala Lumpur Hospital, Jalan Pahang, 50586 Kuala Lumpur, MalaysiaPublic Health Institute, Kuala Lumpur, Malaysia	0
61	Dyslipidaemic pattern of patients with type 2 diabetes mellitus	Mohamed, E.; Mohamed, M.; Rashid, F. A.	2004	Malaysian Journal of Medical Sciences	Department of Chemical Pathology, School of Medical Sciences, Universiti Sains Malaysia, Health Campus, 16150 Kubang Kerian, Kelantan, MalaysiaDepartment of Medicine, School of Medical Sciences, Universiti Sains Malaysia, Health Campus, 16150 Kubang Kerian, Kelantan, Malaysia	13
62	Metabolic, immunological and clinical characteristics in newly diagnosed Asian diabetes patients aged 12-40 years	Pan, C. Y.; So, W. Y.; Khalid, B. A. K.; Mohan, V.; Thai, A. C.; Zimmet, P.; Cockram, C. S.; Jorgensen, L. N.; Yeo, J. P.	2004	Diabetic Medicine	Chinese PLA General Hospital, Beijing, ChinaFaculty of Medicine, Chinese University of Hong Kong, Hong Kong, Hong KongFaculty of Medicine, Universiti Kebangsaan Malaysia, Kebangsaan, MalaysiaMadras Diabetes Research Foundation, Chennai, IndiaNational University Hospital, SingaporeInternational Diabetes Institute, Melbourne, Vic., AustraliaNovo Nordisk Asia Pacific Pte Ltd., SingaporeDepartment of…	28
63	Prevalence and causes of visual impairment and blindness in a rural population in Sepang District, Selangor	Reddy, S. C.; Rampal, L.; Nurulaini, O.	2004	Medical Journal of Malaysia	Department of Ophthalmology, University Putra Malaysia, Serdang, Selangor, MalaysiaDepartment of Community Medicine, University Putra Malaysia, Serdang, Selangor, MalaysiaFaculty of Medicine and Health Sciences, University Putra Malaysia, Serdang, Selangor, Malaysia	7
64	ICF Core Sets for diabetes mellitus	Ruof, J.; Cieza, A.; Wolff, B.; Angst, F.; Ergeletzis, D.; Omar, Z.; Kostanjsek, N.; Stucki, G.	2004	Journal of Rehabilitation Medicine, Supplement	Division of Rheumatology, Hannover Medical School, Hannover, GermanyICF Research Branch, WHO FIC Collaborating Center DIMDI, Ludwig-Maximilians-University, Munich, GermanyRehaclinic Zurzach, Research Department, Zurzach, SwitzerlandDept. of Physical Medicine/Rehab., PIKPA Center, Voula, Athens, GreeceUniversity of Malaya, Faculty of Medicine, Kuala Lumpur, MalaysiaClassif. Assess. Surveys/Termino…	86
65	Necrotising fasciitis: A life-threatening complication of acupuncture in a patient with diabetes mellitus	Saw, A.; Kwan, M. K.; Sengupta, S.	2004	Singapore Medical Journal	Department of Orthopaedic Surger, University of Malaya Medical Centre, 59100 Kuala Lumpur, Malaysia	42
66	Factors associated with chronic illness among the elderly in a rural community in Malaysia	Sherina, M. S.; Rampal, L.; Mustaqim, A.	2004	Asia-Pacific Journal of Public Health	Department of Community Health, Fac. of Medicine and Health Sciences, Universiti Putra Malaysia, Selangor, MalaysiaDepartment of Community Health, Fac. of Medicine and Health Sciences, Universiti Putra Malaysia, 43400 Serdang, Selangor, Malaysia	22
67	Direct Stenting Compared to Conventional Stenting in Diabetic Patients Undergoing Elective Angioplasty for Coronary Artery Disease (DECIDE): A multicenter, open label, randomized, controlled efficacy study	Tan, H. C.; Lim, Y. T.; Rosli, T. L. A.; Sim, K. H.; Tan, K. H.; Lee, C. H.; Ismail, O.; Azman, W.	2004	American Heart Journal	National University Hospital, Singapore, SingaporePenang General Hospital, Kuala Lumpur, MalaysiaSarawak General Hospital, Kuala Lumpur, MalaysiaUniversity Hospital Kualar Lumpur, Kuala Lumpur, MalaysiaCardiac Department, National University Hospital, Level 3, Main Building, 5 119074, Lower Kent Ridge Road, Singapore	10
68	The relationship of health beliefs and complication prevention behaviors of Chinese individuals with Type 2 Diabetes Mellitus	Tan, M. Y.	2004	Diabetes Research and Clinical Practice	Damai Medical and Heart Clinic, 49N Jalan Ong Kim Wee, Melaka, Malaysia	110
69	Glycaemic control of diabetic patients in an urban primary health care setting in Sarawak: The Tanah Puteh Health Centre experience	Wong, J. S.; Rahimah, N.	2004	Medical Journal of Malaysia	Department of Medicine, Sarawak General Hospital, Jalan Tun Ahmad Zaidi Adruce, 93586 Kuching, Sarawak, MalaysiaKlinik Kesihatan Tanah Puteh, Kuching, Sarawak, Malaysia	24
70	The expression of cytokine genes in the peritoneal macrophages and splenic CD4- and CD8-positive lymphocytes of the nonobese diabetic mice	Yaacob, N. S.; Kaderi, M. A.; Norazmi, M. N.	2004	Journal of Clinical Immunology	Department of Chemical Pathology, School of Medical Sciences, Universiti Sains Malaysia, Kubang Kerian, 16150 Kelantan, MalaysiaSchool of Health Sciences, Universiti Sains Malaysia, Kubang Kerian, Kelantan, MalaysiaSchool of Health Sciences, Universiti Sains Malaysia, 16150 Kubang Kerian, Kelantan, Malaysia	12
71	The comparison of QT dispersion and 24 hour ambulatory blood pressure monitoring amongst diabetic patients with and without microalbuminuria	Yeo, C. K.; Hapizah, M. N.; Khalid, B. A. K.; Nazaimoon, W. M. W.; Khalid, Y.	2004	Medical Journal of Malaysia	Department of Medicine, Faculty of Medicine, Universiti Kebangsaan Malaysia, Jalan Yaacob Latiff, 56000 Cheras, Kuala Lumpur, MalaysiaDepartment of Pathology, Faculty of Medicine, Universiti Kebangsaan Malaysia, Jalan Yaacob Latif, 56000 Cheras, Kuala Lumpur, MalaysiaInstitute of Medical Research, Jalan Pahang, Kuala Lumpur, Malaysia	2
72	Antihyperglycaemic Effects of Ethanol Extracts of Andrographis paniculata on Streptozotocin-Induced Diabetic Rats	Abdul Razak, K.; Mariam, A.; Amirin, S.; Mohd Zaini, A.	2005	Malaysian Journal of Science	School fo Pharmaceutical sciences, University Science Malaysia, Penang	1
73	Open label clinical trial to study adverse effects and tolerance to dry powder of the aerial part of Andrographis paniculata in patients type 2 with diabetes mellitus	Agarwal, R.; Sulaiman, S. A.; Mohamed, M.	2005	Malaysian Journal of Medical Sciences	Department of Medicine, School of Medical Sciences, Universiti Sains Malaysia, Health Campus, 16150 Kubang Kerian, Kelantan, MalaysiaDepartment of Pharmacology, School of Medical Sciences, Universiti Sains Malaysia, Health Campus, 16150 Kubang Kerian, Kelantan, Malaysia	16
74	DATA mining using artificial neural network tree	Anbananthen, S. K.; Sainarayanan, G.; Chekima, A.; Teo, J.	2005	IEEE	School ofEngineering and Information Technology, University Malaysia Sabah, 88999 Kota Kinabalu, Sabah, Malaysia	7
75	Accelerated diabetic retinopathy in pregnancy - A real and present danger	Bastion, M. L. C.; Barkeh, H. J.; Muhaya, M.	2005	Medical Journal of Malaysia	Department of Ophthalmology, Faculty of Medicine, Universiti Kebangsaan Malaysia, Jalan Yaacob Latif, 56000 Kuala Lumpur, Malaysia	5
76	Type 2 diabetes mellitus with hypertension at primary healthcare level in Malaysia: Are they managed according to guidelines?	Chan, G. C.	2005	Singapore Medical Journal	Peringgit Community Polyclinic, Jalan Pantai Peringgit, 75400 Melaka, Malaysia	29
77	Management of type 2 diabetes mellitus: Is it in accordance with the guidelines?	Chan, G. C.; Ghazali, O.; Khoo, E. M.	2005	Medical Journal of Malaysia	Poliklinik Komuniti Peringgit, Jalan Pantai Peringgit, 75400 Melaka, MalaysiaDepartment of Health, State Health Office, Melaka, MalaysiaDepartment of Primary Care Medicine, University of Malaya, 50603 Kuala Lumpur, MalaysiaKlinik Cheng No 20, Jalan CB-1, Taman Cheng Baru, 75250 Melaka, Malaysia	4
78	Effect of des-aspartate-angiotensin I on the actions of angiotensin II in the isolated renal and mesenteric vasculature of hypertensive and STZ-induced diabetic rats	Dharmani, M.; Mustafa, M. R.; Achike, F. I.; Sim, M. K.	2005	Regulatory Peptides	Department of Pharmacology, Faculty of Medicine, University of Malaya, Kuala Lumpur, MalaysiaClinical Sciences Section, International Medical University, Sesama Centre, Bukit Jalil, 57000 Kuala Lumpur, MalaysiaDepartment of Pharmacology, Faculty of Medicine, National University of Singapore, 18 Medical Drive, Singapore 117597, Singapore	13
79	Prevention of renal failure: The Malaysian experience	Hooi, L. S.; Wong, H. S.; Morad, Z.	2005	Kidney International	Haemodialysis Unit, Sultanah Aminah Hospital, Johor Bahru, Johor, 80100, Malaysia	30
80	Melioidosis in Pahang, Malaysia	How, S. H.; Ng, K. H.; Jamalludin, A. R.; Shah, A.; Rathor, Y.	2005	Medical Journal of Malaysia	Department of Internal Medicine, Kulliyyah of Medicine, International Islamic University Malaysia, P.O.Box 141, 27510, Kuantan, Pahang, MalaysiaDepartment of Community Health and Family Medicine, Kulliyyah of Medicine, International Islamic University Malaysia, P.O.Box 141, 27510, Kuantan, Pahang, MalaysiaDepartment of Internal Medicine, Hospital Tengku Ampuan Afzan, Kuantan, MalaysiaKulliyyah of…	40
81	Diabetes mellitus forecast using Artificial Neural Network (ANN)	Jaafar, S. F. B.; Ali, D. M.	2005	IEEE	Faculty of Electrical Engineering, Univrsiti Teknologi, Mara, 40450 Shah Alam, Malaysia	46
82	Emphysematous pyelonephritis caused by Candida infection	Kamaliah, M. D.; Bhajan, M. A.; Abu Dzarr, G. A.	2005	Southeast Asian Journal of Tropical Medicine and Public Health	Department of Medicine, School of Medical Sciences, Universiti Sains Malaysia, Kelantan, MalaysiaDepartment of Medicine, Penang General Hospital, Jalan Residensi, Penang, MalaysiaDepartment of Medicine, School of Medical Sciences, Universiti Sains Malaysia, 16150 Kubang Kerian, Kelantan, Malaysia	25
83	Comparison of oxidative damage in Malaysian end-stage renal disease patients with or without non-insulin-dependent diabetes mellitus	Kuppusamy, U. R.; Indran, M.; Ahmad, T.; Wong, S. W.; Tan, S. Y.; Mahmood, A. A.	2005	Clinica Chimica Acta	Department of Molecular Medicine, Faculty of Medicine, Univ. Malaya, 50603 Kuala Lumpur, M., MalaysiaDepartment of Orthopedic Surgery, Faculty of Medicine, Univ. Malaya, 50603 Kuala Lumpur, M., MalaysiaDepartment of Medicine, Faculty of Medicine, Univ. Malaya, 50603 Kuala Lumpur, M., Malaysia	20
84	Glycaemic control in relation to xanthine oxidase and antioxidant indices in Malaysian Type 2 diabetes patients	Kuppusamy, U. R.; Indran, M.; Rokiah, P.	2005	Diabetic Medicine	Department of Molecular Medicine, Faculty of Medicine, University of Malaya, 50603 Kuala Lumpur, MalaysiaDepartment of Medicine, Faculty of Medicine, University of Malaya, Kuala Lumpur, Malaysia	47
85	Diabetes control and complications in private primary healthcare in Malaysia	Mafauzy, M.	2005	Medical Journal of Malaysia	Health Campus, Universiti Sains Malaysia, 16150 Kubang Kerian, Kelantan, Malaysia	58
86	A prelimenary result of the cardiovascular risk factors intervention study (Pikom study): Diabetes mellitus, hypertension and their associated factors	Mohamed, M.; Winn, T.; Rampal, G. R. L.; Abdul Rashid, A. R.; Mustaffa, B. E.	2005	Malaysian Journal of Medical Sciences	Faculty of Medicine and Health Sciences, Universit Putra Malaysia, Serdang, Selangor, MalaysiaSchool of Medical Sciences, Universiti Sains Malaysia, health Campus, 16150 Kubang Kerian, Kelantan, Malaysia	3
87	Comparative effects of palm vitamin E and Î±-tocopherol on healing and wound tissue antioxidant enzyme levels in diabetic rats	Musalmah, M.; Nizrana, M. Y.; Fairuz, A. H.; NoorAini, A. H.; Azian, A. L.; Gapor, M. T.; Wan Ngah, W. Z.	2005	Lipids	Department of Biochemistry, Universiti Kebangsaan Malaysia, Kuala Lumpur, MalaysiaDepartment of Anatomy, Faculty of Medicine, Universiti Kebangsaan Malaysia, Kuala Lumpur, MalaysiaDepartment of Chemistry, Malaysian Palm Oil Board, Bangi, MalaysiaDept. of Biochemistry, Faculty of Medicine, Universiti Kebangsaan Malaysia, Jalan Raja Muda Abdul Aziz, 50300 Kuala Lumpur, Malaysia	63
88	Histomorphometric changes in the vessel wall at the site of amputation in diabetic patients--do they influence healing of the stump?	Naidu, S. V.; Sengupta, S.	2005	Journal of orthopaedic surgery (Hong Kong)	Department of Orthopaedic Surgery, University of Malaya Medical Center, Kuala Lumpur, Malaysia	2
89	Tuberculosis in diabetic patients: a clinical perspective	Nissapatorn, V.; Kuppusamy, I.; Jamaiah, I.; Fong, M. Y.; Rohela, M.; Anuar, A. K.	2005	The Southeast Asian journal of tropical medicine and public health	Department of Parasitology, University of Malaya Medical Center, 50603 Kuala Lumpur, Malaysia	25
90	Choice of antihypertensive drug in the diabetic patient	Ong, H. T.; Cheah, J. S.	2005	MedGenMed : Medscape general medicine	H T Ong Heart Clinic, Penang, Malaysia	9
91	Melioidosis: The Johor Bahru experience	Pagalavan, L.	2005	Medical Journal of Malaysia	Department of Medicine, Hospital Sultanah Aminah, 80100 Johor Bahru, Malaysia	21
92	Plasma sialic acid levels in the offspring of one parent with Type 2 diabetes mellitus	Qvist, R.; Ismail, I. S.; Muniandy, S.; Lee, H. F.; Chinna, K.; Zaini, A.	2005	Biomedical Research	Department of Medicine, Faculty of Medicine, University of Malaya, Kuala Lumpur, MalaysiaDepartment of Molecular Medicine, Faculty of Medicine, University of Malaya, Kuala Lumpur, MalaysiaFaculty of Information Technology and Quantitative Sciences, MARA University of Technology, Shah Alam, Selangor, Malaysia	3
93	Supplementation with alpha lipoic acid improves the in vitro development of embryos in nicotine-treated mice	Rozzana, M. S.; Zaiton, Z.; Rajikin, M. H.; Fadzilah, S.; Zanariyah, A.	2005	Biomedical Research	Department of Physiology, Faculty of Medicine, Universiti Kebangsaan Malaysia, Jalan Raja Muda Abdul Aziz, 53 000 Kuala Lumpur, MalaysiaFaculty of Medicine, MARA University of Technology, 40 450 Shah Alam, Selangor, MalaysiaDept. of Physiology, Faculty of Medicine, Univ. Kebangsaan Malaysia, Jalan Raja Muda Abdul Aziz, 53000 Kuala Lumpur, Malaysia	5
94	The effect of Malaysian cocoa extract on glucose levels and lipid profiles in diabetic rats	Ruzaidi, A.; Amin, I.; Nawalyah, A. G.; Hamid, M.; Faizul, H. A.	2005	Journal of Ethnopharmacology	Dept. of Nutr. and Health Sciences, Fac. of Medicine and Health Sciences, Universiti Putra Malaysia, 43400 Serdang, Selangor, MalaysiaDept. of Biochem. and Microbiology, Fac. of Sci. and Environ. Studies, Universiti Putra Malaysia, 43400 Serdang, Selangor, Malaysia	120
95	Losartan reduces the costs of diabetic end-stage renal disease: An Asian perspective	Seng, W. K.; Hwang, S. J.; Han, D. C.; Teong, C. C.; Chan, J.; Burke, T. A.; Carides, G. W.; Choi, Y. J.	2005	Nephrology	Department of Nephrology, Singapore General Hospital, Singapore, SingaporeDepartment of Nephrology, Kaohsiung Medical University Hospital, Kaohsiung, TaiwanRenal Division, SoonChunHyang University Medical Center, Seoul, South KoreaDivision of Nephrology, University Malaya Medical Centre, Kuala Lumpur, MalaysiaDepartment of Medicine and Therapeutics, The Chinese University of Hong Kong, The Prince…	13
96	Dialysis for end stage renal disease: A descriptive study in Penang Hospital	Shaza, A. M.; Rozina, G.; Izham, M. I. M.; Azhar, S. S. S.	2005	Medical Journal of Malaysia	4-23 International House, University Sains Malaysia, 11800 Penang, MalaysiaSocial and Administrative Pharmacy Discipline, School of Pharmaceutical Sciences, University Sains Malaysia, 11800 Penang, MalaysiaClinical Pharmacy Discipline, School of Pharmaceutical Sciences, University Sains Malaysia, 11800 Penang, MalaysiaSocial and Administrative Pharmacy Discipline, School of Pharmaceutical Science…	15
97	The effects of palm vitamin E supplementation on glycemic control and lipid profile in streptozotocin-induced diabetic rats	Siti Balkis, Budin; Abdul Gapor Mohd, Top; Wan Nazaimoon Wan, Mohamud; Mokhtar Abu, Bakar; Khairul, Osman; Yau, Monica Swee Eng; Jamaludin, Mohamed	2005	Jurnal Sains Kesihatan Malaysia	1.Universiti Kebangsaan Malaysia, Malaysia2.Malaysian Palm Oil Board, Malaysia3.Institute for Medical Research, Malaysia4.Universiti Kebangsaan Malaysia, Malaysia5.Universiti Kebangsaan Malaysia, Malaysia6.Universiti Kebangsaan Malaysia, Malaysia7.Universiti Kebangsaan Malaysia, Malaysia	0
98	Assessment of DNA strand breakage in streptozotocin-induced diabetic rats	Siti Balkis, Budin; Norfadilah, Rejab; Abdul Gapor Mohd, Top; Wan Nazaimoon Wan, Mohamud; Mokhtar Abu, Bakar; Khairul, Osman; Jamaludin, Mohamed	2005	Jurnal Sains Kesihatan Malaysia	1.Universiti Kebangsaan Malaysia, Malaysia2.Universiti Kebangsaan Malaysia, Malaysia3.Lembaga Kelapa Sawit Malaysia, Malaysia4.Institute for Medical Research, Malaysia5.Universiti Kebangsaan Malaysia, Malaysia6.Universiti Kebangsaan Malaysia, Malaysia7.Universiti Kebangsaan Malaysia, Malaysia	2
99	Efficacy and tolerability of Dianex in type 2 diabetes mellitus: A non randomized, open label non-coqmparative study	Sudha, V.; Bairy, K. L.; Shashikiran, U.; Sachidananda, A.; Jayaprakash, B.; Shalini, S.	2005	Medical Journal of Malaysia	Department of Pharmacology, Kasturba Medical College, Dr. TMA Pai Hospital, Manipal, 576104, IndiaDepartment of Medicine, Kasturba Medical College, Dr. TMA Pai Hospital, Manipal, 576104, IndiaFaculty of Medicine and Health Sciences, Asian Institute of Medicine, Science and Technology, No.2 Persiaran Chempaka, 08000, Sungai Petani, Kedah, Malaysia	3
100	Vascular endothelial growth factor levels in vitreous and serum of patients with either proliferative diabetic retinopathy or proliferative vitreoretinopathy	Sydorova, M.; Lee, M. S.	2005	Ophthalmic Research	Department of Ophthalmology, National Medical University of Ukraine, Kiev, UkraineSekolah Perubatan, Universiti Malaysia Sabah, Kota Kinabalu, Sabah, MalaysiaSekolah Perubatan, Universiti Malaysia Sabah, Beg Berkunci No. 2073, 88999 Kota Kinabalu, Sabah, Malaysia	82
101	Umbilical artery resistance index in diabetic pregnancies: The associations with fetal outcome and neonatal septal hypertrophic cardiomyopathy	Tan, A. E.; Norizah, W. M.; Rahman, H. A.; Aziz, B. A.; Cheah, F. C.	2005	Journal of Obstetrics and Gynaecology Research	Department of Obstetrics, Faculty of Medicine, University Kebangsaan Malaysia, Kuala Lumpur, MalaysiaDepartment of Pathology, Faculty of Medicine, University Kebangsaan Malaysia, Kuala Lumpur, MalaysiaDepartment of Pediatrics, Faculty of Medicine, University Kebangsaan Malaysia, Kuala Lumpur, MalaysiaDepartment of Obstetrics, HUKM, 56000, Cheras, Kuala Lumpur, Malaysia	25
102	Factors associated with control of type I diabetes in Malaysian adolescents and young adults	Tan, S. M.; Shafiee, Z.; Wu, L. L.; Rizal, A. M.; Rey, J. M.	2005	The International Journal of Psychiatry in Medicine	Child and Adolescent Psychiatry Unit, Department of Psychiatry, Medical Faculty, Hospital Universiti Kebangsaan Malaysia, Cheras, Kuala Lumpur. susan@mail.hukm.ukm.my	29
103	Review of risk factors associated with the anastomosis leakage in anterior resection in Hospital Universiti Kebangsaan Malaysia	Teoh, C. M.; Gunasegaram, T.; Chan, K. Y.; Sukumar, N.; Sagap, I.	2005	Medical Journal of Malaysia	Department of Surgery, Faculty of Medicine, Universiti Kebangsaan Malaysia, Cheras, 56000, Kuala Lumpur, Malaysia	15
104	Proteinuria in diabetic patients in a primary health care setting in Sarawak	Wong, J. S.	2005	Medical Journal of Malaysia	Department of Medicine, Sarawak General Hospital, Jalan Tun Ahmad Zaidi Adruce, 93586 Kuching, Sarawak, Malaysia	12
105	An alarmingly high prevalence of diabetic nephropathy in Asian type 2 diabetic patients: The MicroAlbuminuria Prevalence (MAP) Study	Wu, A. Y. T.; Kong, N. C. T.; De Leon, F. A.; Pan, C. Y.; Tai, T. Y.; Yeung, V. T. F.; Yoo, S. J.; Rouillon, A.; Weir, M. R.	2005	Diabetologia	Wu Nephrology and Medical Clinic, Mount Elizabeth Medical Center, 3 Mount Elizabeth, 2258510, Singapore, SingaporeHosp. University Kebangsaan Malaysia, Kuala Lumpur, MalaysiaSanto Tomas University Hospital, Manila, PhilippinesMilitary General Hospital, Beijing, ChinaNational Health Research Institute, Taipei, TaiwanOur Lady of Maryknoll Hospital, Hong Kong, Hong KongCatholic University of Korea, …	243
106	Extraction and reconstruction of retinal vasculature for diabetic retinopathy	Ahmad Fadzil, M. H.; Izhar, L. I.; Venkatachalam, P. A.; Karunakar, T. V. N.	2006	Journal of Medical Engineering & Technology	Intelligent Imaging Technology Group, Electrical and Electronic Engineering Programme, Universiti Teknologi PETRONAS, Bandar Sri Iskandar, 31750 Tronoh, Perak, MalaysiaOphthalmology Department, General Hospital, Kuala Lumpur, Malaysia	22
107	A study on factors affecting newborn weight and large for gestational age (LGA) newborns in non-diabetic mothers: The role of maternal serum triglycerides	Ahmad, S. M. S.; Hazlina, N. H. N.; Che Anuar, C. Y.; Faridah, A. R.; Shukri, Y.	2006	International Medical Journal	Department of Obstetrics, School of Medical Sciences, Universiti Sains Malaysia, 16150, Kubang Kerian, Kelantan, MalaysiaDepartment of Chemical Pathology, School of Medical Sciences, Universiti Sains Malaysia, 16150, Kubang Kerian, Kelantan, MalaysiaSchool of Civil Engineering, Engineering Campus, Universiti Sains Malaysia, 16150, Kubang Kerian, Kelantan, Malaysia	2
108	Effect of quercetin on altered vascular reactivity in aortas isolated from streptozotocin-induced diabetic rats	Ajay, M.; Achike, F. I.; Mustafa, A. M.; Mustafa, M. R.	2006	Diabetes Research and Clinical Practice	Department of Pharmacology, Faculty of Medicine, University of Malaya, Kuala Lumpur, 50603, MalaysiaInternational Medical University, Kuala Lumpur, 57000, Malaysia	77
109	Effects of ascorbic acid on impaired vascular reactivity in aortas isolated from age-matched hypertensive and diabetic rats	Ajay, M.; Mustafa, M. R.	2006	Vascular Pharmacology	Department of Pharmacology, Faculty of Medicine, University of Malaya, Kuala Lumpur, 50603, Malaysia	24
110	Insulin sensitivity and secretory status of a healthy Malay population	Al-Mahmood, A. K.; Ismail, A. A. S.; Rashid, F. A.; Bebakar, W. M. W.	2006	Malaysian Journal of Medical Sciences	Department of Community of Medicine, School of Medical Sciences, Universiti Sains Malaysia, 16150 Kubang Kerian, Kelantan, MalaysiaDepartment of Medicine, School of Medical Sciences, Universiti Sains Malaysia, 16150 Kubang Kerian, Kelantan, MalaysiaDepartment of Chemical Pathology, School of Medical Sciences, Universiti Sains Malaysia, 16150 Kubang Kerian, Kelantan, Malaysia	7
111	Insulin sensitivity of non-obese non-diabetic Malay subjects: Its relationship with lipid status	Al-Mahmood, A. K.; Ismail, A. A. S.; Rashid, F. A.; Mohamed, W. B. W.; Azwany, Y. N.; Hassan, M. H. M.	2006	International Medical Journal	Department of Chemical Pathology, Universiti Sains Malaysia, 16150, Kubang Kerian, Kelantan, MalaysiaDepartment of Community Medicine, Universiti Sains Malaysia, 16150, Kubang Kerian, Kelantan, MalaysiaDiabetes Centre, Universiti Science Malaysia, Malaysia	8
112	An open label comparative study of glimepiride versus repaglinide in type 2 diabetes mellitus Muslim subjects during the month of Ramadan	Anwar, A.; Nor Azmi, K.; Hamidon, B. B.; Khalid, B. A. K.	2006	Medical Journal of Malaysia	Department of Medicine, Faculty of Medicine, Universiti Kebangsaan Malaysia (UKM), Kuala Lumpur, Malaysia	28
113	Do Patientsâ€™ Understanding Of Diabetes And Perception Of Control Predict Higher Hba1c And Complications?	Chin, S. P.; Shahrin Tarmizi Che, Abdullah; How, S. H.; Sapari, Satwi; Khalid Abdul, Kadir	2006	International Medical Journal Malaysia	1.Hospital Tengku Ampuan Afzan, Malaysia2.International Islamic University Malaysia, Malaysia3.International Islamic University Malaysia, Malaysia4.Hospital Tengku Ampuan Afzan, Malaysia5.Pusat Perubatan Universiti Kebangsaan Malaysia, Malaysia	0
114	Comparisons of the outcomes on control, type of management and complications status in early onset and late onset type 2 diabetes in Asia	Chuang, L. M.; Soegondo, S.; Soewondo, P.; Young-Seol, K.; Mohamed, M.; Dalisay, E.; Go, R.; Lee, W.; Tong-Yuan, T.; Tandhanand, S.; Nitiyanant, W.; The-Trach, M.; Cockram, C.; Jing-Ping, Y.	2006	Diabetes Research and Clinical Practice	Department of Internal Medicine, National Taiwan University Hospital, 7 Chung-Shan South Road, Taipei, TaiwanUniversity of Indonesia, Jakarta, IndonesiaKyung Hee Medical Centre, Seoul, South KoreaUniversiti Sains Malaysia, Kelantan, MalaysiaPhilippines Diabetes Association, PhilippinesKK Women's and Children's Hospital, Singapore, SingaporeNational Health Research Institutes, Taipei, TaiwanSirira…	49
115	Knowledge of diabetes mellitus among diabetic and non-diabetic patients in Klinik Kesihatan Seremban	Ding, C. H.; Teng, C. L.; Koh, C. N.	2006	Medical Journal of Malaysia	International Medical University, MalaysiaDepartment of Family Medicine, IMU Clinical School, MalaysiaKlinik Kesihatan Seremban, Negeri Sembilan Darul Khusus, MalaysiaIMU Clinical School, International Medical University, Jalan Rasah, 70300 Seremban, Negeri Sembilan, Malaysia	38
116	Effects of Strobilanthes crispus tea aqueous extracts on glucose and lipid profile in normal and streptozotocin-induced hyperglycemic rats	Fadzelly, A. B. M.; Asmah, R.; Fauziah, O.	2006	Plant Foods for Human Nutrition	Department of Nutrition and Health Sciences, Universiti Putra Malaysia, 43400, UPM, Serdang, Selangor, MalaysiaDepartment of Biomedical Sciences, Faculty of Medicine and Health Sciences, Universiti Putra Malaysia, 43400, UPM, Serdang, Selangor, Malaysia	46
117	Risk factors and outcome of dysphagia after an acute ischaemic stroke	Hamidon, B. B.; Nabil, I.; Raymond, A. A.	2006	Medical Journal of Malaysia	Department of Medicine, Faculty of Medicine UKM, Jalan Yaacob Latiff, Bandar T. Razak, 56000 Cheras, Kuala Lumpur, MalaysiaJabatan Perubatan Fakulti UKM, Jalan Yaacob Latiff, Bandar T. Razak, 56000 Cheras Kuala Lumpur, Malaysia	35
118	The relationship between histopathological features of microvasculopathy and biochemical markers in diabetes control	Hasnan, J.; Damitri, T. D.; Rahman, M. T.; Faridah, A. R.; Imran, Y.; Mohamad, W. B.; Norbanee, T. H.; Al-Mahmood, A. K.	2006	International Medical Journal	Department of Pathology, School of Medical Sciences, Universiti Sains Malaysia, 16150 Kubang Kerian, Kelantan, MalaysiaDepartment of Chemical Pathology, School of Medical Sciences, Universiti Sains Malaysia, 16150 Kubang Kerian, Kelantan, MalaysiaDepartment of Orthopedic, School of Medical Sciences, Universiti Sains Malaysia, 16150 Kubang Kerian, Kelantan, MalaysiaDepartment of Medicine, School o…	59
119	Masking of central diabetes insipidus and hypogonadotrophic hypogonadism by germ cell tumour in suprasellar - Pineal region	Isa, S. H. Md; Wong, M.; Khalid, B. A. K.	2006	Medical Journal of Malaysia	School of Medicine and Health Sciences, Monash University Malaysia, No. 20 and 22, Jalan PJS 11/5, Bandar Sunway, 46150 Petaling Jaya, MalaysiaDepartment of Medicine, National University of Malaysia, Jalan Yaacob Latif, 56000 Kuala Lumpur, MalaysiaSpecialist Clinic Assunta Hospital, Jalan Templer, 46990 Petaling Jaya, Selangor, Malaysia	1
120	Antidiabetic and antioxidant activity of Annona squamosa extract in streptozotocin-induced diabetic rats	Kaleem, M.; Asif, M.; Ahmed, Q. U.; Bano, B.	2006	Singapore Medical Journal	Department of Biochemistry, Faculty of Life Sciences, Aligarh Muslim University, Aligarh 202002, IndiaDepartment of Medicine, J.N. Medical College, International Islamic University Malaysia, Kuantan 25200, MalaysiaDepartment of Pharmaceutical Chemistry, International Islamic University Malaysia, Kuantan 25200, Malaysia	257
121	Biochemical effects of Nigella sativa L seeds in diabetic rats	Kaleem, M.; Kirmani, D.; Asif, M.; Ahmed, Q.; Bano, B.	2006	Indian Journal of Experimental Biology	Department of Biochemistry, Faculty of Life Sciences, Aligarh Muslim University, Aligarh 202 002, IndiaDepartment of Medicine, J.N. Medical College, Aligarh Muslim University, Aligarh 202 002, IndiaDepartment of Pharmaceutical Chemistry, IIUM, Kuantan 25200 Pahang DM, Malaysia	170
122	Prevalence of diabetic retinopathy in a primary care setting using digital retinal imaging technology	Keah, S. H.; Chng, K. S.	2006	Malaysian Family Physician	1.Elizabeth Medical Centre, Malaysia2.Klinik Chng, Johor Bahru, Malaysia	8
123	Microalbuminuria prevalence study in hypertensive type 2 diabetic patients in Malaysia	Kong, N. C. T.; Chia, Y. C.; Khalid, B. A. K.; Juwita, S.; Samiah Yasmin, A. K.; Yap, L. Y.; Norlaila, M.; Menon, J.; Tan, C.; Fung, Y. K.	2006	Medical Journal of Malaysia	Department of Medicine, Universiti Kebangsaan Malaysia, Kuala Lumpur, MalaysiaDepartment of Family Medicine, Universiti Malaya, Kuala Lumpur, MalaysiaDepartment of Family Medicine, Universiti Sains Malaysia, Kubang Kerian, MalaysiaDepartment of Family Medicine, Universiti Kebangsaan Malaysia, Kuala Lumpur, MalaysiaGeneral Medicine Department, Queen Elizabeth Hospital, Kota Kinabalu, MalaysiaGener…	11
124	Necrotizing fasciitis of the lower limb: An outcome study of surgical treatment	Kwan, M. K.; Saw, A.; Chee, E. K.; Lee, C. S.; Lim, C. H.; Zulkifle, N. A.; Saarey, N. H.; Hussien, M. N. M.	2006	Medical Journal of Malaysia	Department of Orthopaedic Surgery, University of Malaya Medical Centre, Kuala Lumpur, Malaysia	16
125	Diabetes control and complications in public hospitals in Malaysia	Mafauzy, M.	2006	Medical Journal of Malaysia	Health Campus, Universiti Sains Malaysia, 16150 Kubang Kerian, Kelantan, Malaysia	66
126	Prevalence and correlations of lower urinary tract symptoms, erectile dysfunction and incontinence in men from a multiethnic Asian population: Results of a regional population-based survey and comparison with industrialized nations	Mariappan, P.; Chong, W. L.	2006	BJU International	Department of Urology, Western General Hospital, Edinburgh, United KingdomMetro Hospital, Sungai Petani, Kedah, MalaysiaDepartment of Urology, Western General Hospital, Crewe Road South, Edinburgh EH4 2XU, United Kingdom	59
127	Neck abscess: Five year retrospective review of Hospital University Kebangsaan Malaysia experience	Mazita, A.; Hazim, M. Y. S.; Megat Shiraz, M. A. R.; Primuharsa Putra, S. H. A.	2006	Medical Journal of Malaysia	Department of Otorhinolaryngology - Head and Neck Surgery, Faculty of Medicine, Hospital Universiti Kebangsaan Malaysia, Kuala Lumpur, MalaysiaDepartment of Otorhinolaryngology-Head and Neck Surgery, Faculty of Medicine, Hospital Universiti Kebangsaan Malaysia, Jalan Yaacub Latif, 56000 Cheras, Kuala Lumpur, Malaysia	13
128	Improvement in C-reactive protein and advanced glycosylation end-products in poorly controlled diabetics is independent of glucose control	Md Isa, S. H.; Najihah, I.; Nazaimoon, W. M. W.; Kamarudin, N. A.; Umar, N. A.; Mat, N. H.; Khalid, B. A. K.	2006	Diabetes Research and Clinical Practice	Department of Medicine, National University of Malaysia, Jalan Yaacob Latif, Cheras, Kuala Lumpur 56000, MalaysiaDiabetes and Metabolic Disorders Unit, Institute for Medical Research, Jalan Pahang, Kuala Lumpur 50588, MalaysiaDepartment of Chemical Pathology, National University of Malaysia, Jalan Yaacob Latif, Cheras, Kuala Lumpur 56000, Malaysia	18
129	Efficacy of benfluorex in combination with sulfonylurea in type 2 diabetic patients: An 18-week, randomized, double-blind study	Moulin, P.; Andre, M.; Alawi, H.; Dos Santos, L. C.; Khalid, A. K.; Koev, D.; Moore, R.; Serban, V.; Picandet, B.; Francillard, M.	2006	Diabetes Care	Endocrinology Department, Cardiovascular Hospital, University Claude Bernard, Lyon, FranceInstitut de Recherches Internationales Servier, Courbevoie, FranceSchwerpunkt Diabetologie Klinik, Saarlouis, GermanyUniversity Hospital of Coimbra, Coimbra, PortugalUniversiti Kebangsaan, Kuala Lumpur, MalaysiaUniversity of Sofia, Sofia, BulgariaUmhlanga Hospital, Durban, South AfricaSpitalul Judetean, Timi…	18
130	Alteration of foot temperature in diabetic neuropathy: Is it another piece of puzzle?	Naicker, A. S.; Roohi, S. A.; Lee, C. S.; Chan, W. H.; Tay, L. S.; Din, X. J.; Eow, L. H.	2006	Medical Journal of Malaysia	Department of Orthopaedics and Traumatology, Faculty of Medicine, Universiti Kebangsaan Malaysia, Cheras, Kuala Lumpur, Malaysia	14
131	Diabetes mellitus exacerbates advanced glycation end product accumulation in the veins of end-stage renal failure patients	Nazratun, N.; Mahmood, A. A.; Kuppusamy, U. R.; Ahmad, T. S.; Tan, S. Y.	2006	Vascular Medicine	Department of Molecular Medicine, Faculty of Medicine, University of Malaya, 50603 Kuala Lumpur, MalaysiaDepartment of Orthopaedic Surgery, Faculty of Medicine, University of Malaya, 50603 Kuala Lumpur, MalaysiaDepartment of Medicine, Faculty of Medicine, University of Malaya, 50603 Kuala Lumpur, Malaysia	21
132	Tuberculosis: a resurgent disease in immunosuppressed patients	Nissapatorn, V.; Kuppusamy, I.; Josephine, F. P.; Jamaiah, I.; Rohela, M.; Khairul Anuar, A.	2006	The Southeast Asian journal of tropical medicine and public health	Department of Parasitology, University of Malaya Medical Center, Kuala Lumpur, Malaysia	25
133	Risk factors for developing sleep-disordered breathing in patients with recent ischaemic stroke	NorAdina, A. T.; Hamidon, B. B.; Roslan, H.; Raymond, A. A.	2006	Singapore Medical Journal	Department of Medicine, Faculty of Medicine, Hospital Universiti Kebangsaan Malaysia, Jalan Yaacob Latiff Bandar Tun Razak, Cheras 56000, Kuala Lumpur, Malaysia	26
134	Is grandmultiparity a significant risk factor in this new millennium?	Nordin, N. M.; Fen, C. K.; Isa, S.; Symonds, E. M.	2006	Malaysian Journal of Medical Sciences	Obstetrics and Gynecology Division, Department of Human Growth and Development, University Putra Malaysia, Jalan Masjid 50586 Kuala Lumpur, MalaysiaDepartment of Obstetrics and Gynecology, Maternity Hospital, Kuala Lumpur, Malaysia	14
135	Comparison of maternal-fetal outcomes in gestational diabetes and lesser degrees of glucose intolerance	Nordin, N. M.; Wei, J. W. H.; Naing, N. N.; Symonds, E. M.	2006	Journal of Obstetrics and Gynaecology Research	Department of Human Growth and Development, Obstetric and Gynecology Division, University Putra Malaysia, Kuala Lumpur, MalaysiaSchool of Medical Sciences, University of Science Malaysia, Kelantan, MalaysiaSchool of Human Development, Nottingham University, United KingdomDepartment of Human Growth and Development, Obstetric and Gynecology Division, University Putra Malaysia, Asrama Jururawat, Jal…	67
136	Sialic acid and vascular cell adhesion molecule-1 as early markers in the first degree relatives of type 2 diabetes mellitus patients	Qvist, R.; Ismail, I. S.; Muniandy, S.; Lee, H. F.; Vellasamy, K. M.; Chinna, K.; Zaini, A.	2006	Journal of Medical Sciences	Department of Medicine, Faculty of Medicine, University of Malaya, 50603 Kuala Lumpur, MalaysiaDepartment of Molecular Medicine, Faculty of Medicine, University of Malaya, 50603 Kuala Lumpur, MalaysiaFaculty of Information Technology and Quantitative Sciences, MARA University of Technology, Shah Alam, Selangor, Malaysia	0
137	Effects of Andrographis paniculata crude extract in normal and alloxan induced hyperglycaemic rats	Rahmat, A.; Baharudin, B. R.; Abu Bakar, M. F.	2006	Journal of Biological Sciences	Department of Nutrition and Health Science, Faculty of Medicine and Health Science, University Putra Malaysia, 43400 Serdang, Selangor, Malaysia	5
138	A case of persistent hyponatraemia due to reset osmostat	Rohana, A. G.; Norasyikin, A. W.; Suehazlyn, Z.; Ming, W.; Norlela, S.; Norazmi, M. K.	2006	Medical Journal of Malaysia	Endocrine Unit, Universiti Kebangsaan Malaysia, Kuala Lumpur, MalaysiaDepartment of Medicine, Hospital Universiti Kebangsaan Malaysia, Bandar Tun Razak, 56000 Cheras, Kuala Lumpur, Malaysia	8
139	Correlation between fasting plasma glucose, post prandial glucose and glycated haemoglobin and fructosamine	Rosediani, M.; Azidah, A. K.; Mafauzy, M.	2006	Medical Journal of Malaysia	Department of Family Medicine, School of Medical Sciences, Universiti Sains Malaysia, 16150 Kubang Kerian, Kota Bharu, MalaysiaDepartment of Medicine, School of Medical Sciences, Universiti Sains Malaysia, 16150 Kubang Kerian, Kota Bharu, Malaysia	67
140	Effects of Palm Vitamin E Against Oxidative Damage in Streptozotocin-induced Diabetic Rats	Siti Balkis, Budin; Nor Fadilah, Rajab; Khairol, Osman; Abdul Gapor Mat, Top; Wan Nazaimoon Wan, Mohamud; Mokhtar Abu, Bakar; Jamaludin, Mohamed	2006	Malaysian Journal of Biochemistry and Molecular Biology	1.Universiti Kebangsaan Malaysia, Malaysia2.Universiti Kebangsaan Malaysia, Malaysia3.Universiti Kebangsaan Malaysia, Malaysia4.Malaysian Palm Oil Board, Malaysia5.Institute for Medical Research, Malaysia6.Universiti Kebangsaan Malaysia, Malaysia7.Universiti Kebangsaan Malaysia, Malaysia	126
141	Inhibition of Î±-glucosidase by Andrographis paniculata ethanol extract in rats	Subramanian, R.; Asmawi, M. Z.	2006	Pharmaceutical Biology	Department of Pharmacology, School of Pharmacy, Universiti Sains Malaysia, Penang 118003, Malaysia	10
142	Intraoperative glycaemic control in non insulin dependent diabetes mellitus: a comparison between normal saline and ringerâ€™s lactate	Sulaiman, I. M.; Hs, Lee; Balan, S.; Jaafar, M. Z.	2006	Medicine & Health	1.Hospital Sultanah Aminah, Malaysia2.Hospital Sultanah Aminah, Malaysia3.Hospital Sultanah Aminah, Malaysia4.Universiti Kebangsaan Malaysia, Malaysia	0
143	Effect of spray-dried ethanolic extract of Andrographis paniculata (Burm. F.) Nees on streptozotocin-induced diabetic female rats	Syahrin, A. S.; Amrah, S. S.; Chan, K. L.; Lim, B. Y.; Hasenan, N.; Hasnan, J.; Mohsin, S. S. J.	2006	International Journal of Diabetes in Developing Countries	Department of Pharmacology, School of Medical Science, MalaysiaDepartment of Chemical Pathology, School of Medical Science, MalaysiaDepartment of Pathology, School of Medical Science, MalaysiaSchool of Health Science, Universiti Sains Malaysia, 16150 Kota Bharu, Kelantan, MalaysiaSchool of Pharmaceutical Sciences, Universiti Sains Malaysia, 11800 Penang, MalaysiaDept. of Pharmacology, School of M…	7
144	Prevalence and risk factors for diabetic retinopathy - A study of 217 patients from University of Malaya Medical Centre	Tajunisah, I.; Nabilah, H.; Reddy, S. C.	2006	Medical Journal of Malaysia	Department of Ophthalmology, University of Malaya, 50603 Kuala Lumpur, MalaysiaFaculty of Medicine, University of Malaya, 50603 Kuala Lumpur, Malaysia	34
145	Factors influencing post-operative hyperglycaemia in type 2 diabetes mellitus patients managed without intra-operative insulin	Tan, B. L.; Lim, T. A.	2006	Medical Journal of Malaysia	Anaesthesiology Unit, Faculty of Medicine and Health Sciences, Universiti Putra Malaysia, Malaysia	4
146	Mitochondrial disorder, diabetes mellitus, and findings in three muscles, including the heart	Venugopal, B.; Wong, K. T.; Goto, Y. I.; Bhattacharjee, M. B.	2006	Ultrastructural Pathology	National Heart Institute, Kuala Lumpur, MalaysiaUniversity of Malaya, Department of Pathology, Kuala Lumpur, MalaysiaDepartment of Mental Retardation and Birth Defect Research, National Institute of Neuroscience, NCNP, Tokyo, JapanBaylor College of Medicine, Department of Pathology, Houston, TX, United StatesUniversity of Texas Health Science Center at Houston, Lyndon B. Johnson Hospital, Departm…	11
147	Bacteriology of diabetic foot lesions	Yoga, R.; Khairul, A.; Sunita, K.; Suresh, C.	2006	Medical Journal of Malaysia	Department of Orthopaedic Surgery, Hospital Alor Star, Alor Star, Kedah, Malaysia	56
148	A study of the factors related to intima-media thickness of the common carotid artery amongst rural middle age individuals in Hospital Universiti Sains Malaysia	Yunus, R.; Ariff, A. R.; Shuaib, I. L.; Jelani, A. M.; Alias, N. A.; Abdullah, J.; Naing, N. N.	2006	Southeast Asian Journal of Tropical Medicine and Public Health	Department of Radiology, School of Medical Sciences, Universiti Sains Malaysia, Kubang Kerian, Kelantan, MalaysiaDepartment of Neurosciences, School of Medical Sciences, Universiti Sains Malaysia, 16150 Kubang Kerian, Kelantan, MalaysiaBiostatistics and Research Methodology Unit, School of Medical Sciences, Universiti Sains Malaysia, Kubang Kerian, Kelantan, Malaysia	1
149	Computed tomography of focal splenic lesions in patients presenting with fever	Yusof, J. Z.; Wastie, M. L.; Ariffin, N.	2006	Singapore Medical Journal	Department of Radiology, University of Malaya Medical Centre, 50603 Kuala Lumpur, MalaysiaDepartment of Infectious Disease, University of Malaya Medical Centre, Kuala Lumpur, Malaysia	26
150	Monitoring of choline level in diabetic rat's brain during post-opioids administration by multienzyme sensors	Ahmad, F.; Yusof, A. P. M.; Bainbridge, M.; Zahir, M. D. H.; Ab Ghani, S.	2007	Sensors and Actuators, B: Chemical	Pusat Pengajian Sains Kimia, Universiti Sains Malaysia, 11800 USM, Pulau Pinang, MalaysiaPusat Pengajian Sains Farmasi, Universiti Sains Malaysia, 11800 USM, Pulau Pinang, MalaysiaDepartment of Comparative Medicine, Brody School of Medicine, East Carolina University, Greenville, NC, United States	3
151	Role of NÎµ-(carboxymethyl)lysine in the development of ischemic heart disease in type 2 diabetes mellitus	Ahmed, K. A.; Muniandy, S.; Ismail, I. S.	2007	Journal of Clinical Biochemistry and Nutrition	Department of Molecular Medicine, Faculty of Medicine, University of Malaya, 50603 Kuala Lumpur, MalaysiaDepartment of Medicine, University of Malaya Medical Center, University of Malaya, 50603 Kuala Lumpur, Malaysia	32
152	Modulation of vascular reactivity in normal, hypertensive and diabetic rat aortae by a non-antioxidant flavonoid	Ajay, M.; Achike, F. I.; Mustafa, M. R.	2007	Pharmacological Research	Department of Pharmacology, University of Malaya, Kuala Lumpur, MalaysiaInternational Medical University, Kuala Lumpur, Malaysia	43
153	How common is non-alcoholic fatty liver disease in the Asia-Pacific region and are there local differences?	Amarapurkar, D. N.; Hashimoto, E.; Lesmana, L. A.; Sollano, J. D.; Chen, P. J.; Goh, K. L.	2007	Journal of Gastroenterology and Hepatology (Australia)	Bombay Hospital and Medical Research Center, Mumbai, IndiaDepartment of Photon-Science, School of Advanced Studies, Graduate University for Advanced Studies, Hayama, Kanagawa, JapanUniversity of Indonesia, Jakarta, IndonesiaDepartment of Gastroenterology, University of Santo Tomas, Manila, PhilippinesHepatitis Research Center, National Taiwan University Hospital, Taipei, TaiwanDepartment of Medic…	387
154	Acute retinal necrosis with devastating visual outcome in an elderly immunocompetent lady	Anuar, A. R.; Ibrahim, M.	2007	International Medical Journal	Department of Ophthalmology, School of Medical Sciences, Universiti Sains Malaysia, 16150, Kubang Kerian, Kelantan, Malaysia	2
155	Adding biphasic insulin aspart 30 once or twice daily is more efficacious than optimizing oral antidiabetic treatment in patients with type 2 diabetes	Bebakar, W. M. W.; Chow, C. C.; Kadir, K. A.; Suwanwalaikorn, S.; Vaz, J. A.; Bech, O. M.	2007	Diabetes, Obesity and Metabolism	Department of Medicine, Hospital Universiti Sains Malaysia, 16150 Kubang Kerian, Kelantan, MalaysiaDepartment of Medicine and Therapeutics, Prince of Wales Hospital, The Chinese University of Hong Kong, Shatin, Hong KongFaculty of Medicine, Universiti Kebangsaan Malaysia, Kuala Lumpur, MalaysiaDepartment of Medicine, Chulalongkorn University Hospital, Bangkok, ThailandNovo Nordisk Asia Pacific Pt…	50
156	Effect of supervised integrated exercise on heart rate variability in type 2 diabetes mellitus	Bhagyalakshmi, S.; Nagaraja, H.; Anupama, B.; Ramesh, B.; Prabha, A.; Niranjan, M.; Shreedhara, A.	2007	Kardiologia Polska	Department of Physiology, Kasturba Medical College, Mangalore, IndiaFaculty of Medicine, International Medical University, Kuala Lumpur, MalaysiaFaculty of Medicine, University College Sedaya International, Kuala Lumpur, MalaysiaDepartment of Medicine, Kasturba Medical College, Mangalore, IndiaDepartment of Paediatrics, Kasturba Medical College, Mangalore, IndiaDepartment of Human Biology, Intern…	25
157	Alpha lipoic acid prevents pancreatic islet cells damage and dyslipidemia in streptozotocin-induced diabetic rats	Budin, S. B.; Kee, K. P.; Eng, M. Y. S.; Osman, K.; Bakar, M. A.; Mohamed, J.	2007	Malaysian Journal of Medical Sciences	Biomedical Department, Faculty of Allied Health Sciences, Universiti Kebangsaan Malaysia, 50300 Jalan Raja Muda Abdul Aziz, Kuala Lumpur, MalaysiaDepartment of Pathology, Faculty of Medicine, Universiti Kebangsaan Malaysia, Cheras, Selangor, Malaysia	12
158	Efficacy and safety of sildenafil in Asian males with erectile dysfunction and cardiovascular risk	Buranakitjaroen, P.; Mangklabruks, A.; Leungwattanakij, S.; Ngaothamatasn, W.; Malhotra, C.; Chee, C.; Mohamed, S. R.; Dato'Johan, R. M.	2007	Journal of the Medical Association of Thailand	Faculty of Medicine, Siriraj Hospital, Mahidol University, Bangkok, ThailandFaculty of Medicine, Chiang Mai University, Chiang Mai, ThailandFaculty of Medicine, Ramathibodi Hospital, Mahidol University, Bangkok, ThailandDivision of Medicine, Hadyai Hospital, Songkla, ThailandDepartment of Medicine, BNH Hospital, Bangkok, ThailandDepartment of Urology, Singapore General Hospital, Outram Road, Sing…	16
159	Emphysematous pyelonephritis in a diabetic patient with pelvic-ureteric stone	Chan, A. C.; Rohan, M. J.; Hamid, A.; Azam, A.	2007	Medical Journal of Malaysia	Department of Surgery, Universiti Kebangsaan Malaysia, 56000, Kuala Lumpur, MalaysiaDepartment of Urology, Hospital Selayang, Lebuhraya Selayang-Kepong, 68100 Batu Caves, Selayang, Selangor, MalaysiaDepartment of Surgery, Universiti Kebangsaan Malaysia, Cheras 56000, Kuala Lumpur, Malaysia	3
160	Role of metformin in the initiation of pharmacotherapy for type 2 diabetes: An Asian-Pacific perspective	Chan, J. C. N.; Deerochanawong, C.; Shera, A. S.; Yoon, K. H.; Adam, J. M. F.; Van Binh, T.; Chan, S. P.; Fernando, R. E.; Horn, L. C.; Khue, N. T.; Litonjua, A. D.; Soegondo, S.; Zimmet, P.	2007	Diabetes Research and Clinical Practice	Department of Medicine and Therapeutics, The Chinese University of Hong Kong, The Prince of Wales Hospital, Shatin, Hong KongDiabetes and Endocrinology Unit, Rajavithi Hospital, Bangkok, ThailandDiabetic Association of Pakistan, Karachi, PakistanDepartment of Endocrinology and Metabolism, Catholic University of Korea, Seoul, South KoreaDivision of Endocrinology and Metabolism, Faculty of Medicine…	40
161	Insulinotropic property of some tropical plant extracts on insulin-secreting cell lines	Chee, B. J.; Pauliena, M. B. S.; Rasadah, M. A.; Muhajir, H.	2007	Journal of Tropical Forest Science	Forest Research Institute Malaysia, 52109 Kepong, Selangor Darul Ehsan, MalaysiaUniversiti Putra Malaysia, 43400 Serdang, Selangor Darul Ehsan, Malaysia	5
162	Hydrogen peroxide modulates angiotensin II-induced contraction of mesenteric arteries from streptozotocin-induced diabetic rats	Chin, L. C.; Achike, F. I.; Mustafa, M. R.	2007	Vascular Pharmacology	Department of Pharmacology, Faculty of Medicine, University Malaya, Kuala Lumpur, MalaysiaClinical Sciences Section, International Medical University, Komanwel Plaza, Bukit Jalil, Kuala Lumpur, Malaysia	11
163	Cardiovascular risk factors in pre-pubertal Malays: Effects of diabetic parentage	Choo, K. E.; Lau, K. B.; Davis, W. A.; Chew, P. H.; Jenkins, A. J.; Davis, T. M. E.	2007	Diabetes Research and Clinical Practice	Faculty of Medicine and Health Sciences, Universiti Malaysia Sarawak, Kuching, MalaysiaSarawak General Hospital, Kuching, MalaysiaUniversity of Western Australia, School of Medicine and Pharmacology, Fremantle Hospital, P.O. Box 480, Fremantle, WA 6959, AustraliaUniversity of Melbourne, Department of Medicine, St. Vincent's Hospital, Melbourne, Vic., Australia	9
164	Low dose unilateral spinal anaesthesia for lower limb amputation in critically III patients	Chuah, K. H.; Thong, C. L.; Krshnan, H.; Chan, L.	2007	Medical Journal of Malaysia	Department of Anesthesiology, University Malaya Medical Centre, Lembah Pantai, 59100, Kuala Lumpur, MalaysiaGleneagles Medical Centre, No. 1, Jalan Pangkor, 10050 Pulau Pinang, Malaysia	12
165	Effects of angiotensin 1-7 on the actions of angiotensin II in the renal and mesenteric vasculature of hypertensive and streptozotocin-induced diabetic rats	Dharmani, M.; Mustafa, Mohd R.; Achike, F. I.; Sim, M. K.	2007	European Journal of Pharmacology	Department of Pharmacology, Faculty of Medicine, University of Malaya, 50603 Kuala Lumpur, MalaysiaClinical Sciences Section, International Medical University, Sesama Centre, Bukit Jalil, 57000 Kuala Lumpur, MalaysiaDepartment of Pharmacology, Faculty of Medicine, University of Singapore, Building MD2, 18 Medical Drive, 117597, Singapore	37
166	Prevalence of insulin resistance in schizophrenia in HUKM	Fairuz, A. R.; Maniam, T.; Khalid, B. A. K.; Rahman, F. N. A.	2007	Medical Journal of Malaysia	Department of Psychiatry, Faculty of Medicine, Universiti Kebangsaan Malaysia, 56000 Cheras, Kuala Lumpur, MalaysiaDepartment of Medicine, Faculty of Medicine, Universiti Kebangsaan Malaysia, Jalan Yaacob Latiff, 56000 Cheras, Kuala Lumpur, MalaysiaDepartment of Psychiatry, Faculty of Medicine, Hospital Universiti Kebangsaan Malaysia, Jalan Yaacob Latiff, 56000 Cheras, Kuala Lumpur, Malaysia	5
167	The predictors of subclinical cerebral infarcts in ischaemic stroke patients	Hamidon, B. B.; Joseph, J. P.; Raymond, A. A.	2007	Medical Journal of Malaysia	Department of Medicine, Faculty of Medicine, Hospital Universiti Kebangsaan Malaysia, J. Yaacob Latiff, Bandar Tun Razak, 56000 Cheras, Kuala Lumpur, MalaysiaJabatan Perubatan Fakulti Perubatan UKM, J. Yaacob Latiff, Bandar Tun Razak, 56000 Cheras, Kuala Lumpur, Malaysia	1
168	Localized primary renal aspergillosis in a diabetic patient following lithotripsy - A case report	Haq, J. A.; Khan, M. A. M.; Afroze, N.; Haq, T.	2007	BMC Infectious Diseases	Department of Microbiology, Bangladesh Institute of Research/Rehabilitation in Diabetes, Endocrine/Metabolic Disorders, 122 Kazi Nazrul Islam Avenue, Dhaka, BangladeshSchool of Health Sciences, University Sains Malaysia, Kubang Kerian 16150 Kelantan, MalaysiaDepartment of Urology, Bangladesh Institute of Research/Rehabilitation in Diabetes, Endocrine/Metabolic Disorders, 122 Kazi Nazrul Islam Ave…	13
169	Study on the effect of oral hypoglycaemic agents on arterial stiffness among Malays with type II diabetes mellitus	Hassan, N. H.; Shaaban, J.; Abdul Kadir, A.; Rehman, A.; Abdul Rahman, A. R.	2007	International Journal of Diabetes and Metabolism	Family Medicine Department, School of Medical Sciences, USM, 16150 Kubang Kerian, Kelantan, MalaysiaSchool of Dental Sciences, USM, 16150 Kubang Kerian, Kelantan, MalaysiaCyberjaya University College of Medical Sciences, 63000 Cyberjaya, Selangor, Malaysia	0
170	Insulin-like growth factor-1 receptor expression in the placentae of diabetic and normal pregnancies	Hayati, A. R.; Cheah, F. C.; Tan, A. E.; Tan, G. C.	2007	Early Human Development	Department of Pathology, Faculty of Medicine, Hospital Universiti Kebangsaan Malaysia, Jalan Yaacob Latif, Bandar Tun Razak, 56000 Cheras Kuala Lumpur, MalaysiaDepartment of Paediatrics, Faculty of Medicine, Hospital Universiti Kebangsaan Malaysia, Kuala Lumpur, MalaysiaDepartment of Obstetrics and Gynaecology, Faculty of Medicine, Hospital Universiti Kebangsaan Malaysia, Kuala Lumpur, Malaysia	21
171	Coronary vasomotor function is abnormal in first-degree relatives of patients with type 2 diabetes	Hirata, K.; Kadirvelu, A.; Di Tullio, M.; Homma, S.; Choy, A. M.; Lang, C. C.	2007	Diabetes Care	Department of Medicine, Columbia University, New York, NY, United StatesDepartment of Medicine, University of Malaya, Kuala Lumpur, MalaysiaDepartment of Medicine and Therapeutics, Ninewells Hospital and Medical School, Dundee, United KingdomDivision of Medicine and Therapeutics, Ninewells Hospital and Medical School, Dundee DD1 9SY, United Kingdom	12
172	A study on level of mother involvement, the influencing factors and its relationship between the glycemic control in managing children with type 1 diabetes mellitus at tertiary health care centre in Selangor	Idanerina, M. S.; Aniza, I.; Jamsiah, M.; MoM. Hasni, J.; Idayu, B. I.	2007	Malaysian Journal of Public Health Medicine	Department of Community Health, Faculty of Medicine, Universiti Kebangsaan Malaysia, Kuala Lumpur, MalaysiaDepartment of Paediatrics, Faculty of Medicine, Universiti Kebangsaan Malaysia, Kuala Lumpur, Malaysia	0
173	Comparative study of two insulin regimes in pregnancy complicated by diabetes mellitus	Ismail, N. A. M.; Nor, N. A. M.; Sufian, S. S.; Mustafa, N.; Jamil, M. A.; Kamaruddin, N. A.	2007	Acta Obstetricia et Gynecologica Scandinavica	Department of Obstetrics and Gynaecology, Faculty of Medicine, Universiti Kebangsaan Malaysia, 56000 Cheras, Kuala Lumpur, MalaysiaDepartment of Medicine, Faculty of Medicine, Universiti Kebangsaan Malaysia, Jalan Yaacob Latiff, 56000 Cheras, Kuala Lumpur, MalaysiaDepartment of Obstetrics and Gynaecology, Faculty of Medicine, Universiti Kebangsaan Malaysia, Jalan Yaacob Latiff, 56000 Cheras, Kual…	7
174	Role of N-(carboxymethyl)lysine in the development of ischemic heart disease in type 2 diabetes mellitus	K, A. Ahmed; Muniandy, S.; I, S. Ismail	2007	Journal of Clinical Biochemistry and Nutrition	Department of Molecular Medicine, Faculty of Medicine, University of Malaya, 50603 Kuala Lumpur, Malaysia.	33
175	The reliability and validity of the malay version of the 18-item audit of diabetes dependent quality of life (the Malay ADDQQL) questionnaire	Kamarul Imran, M.; Ismail, A. A.; Naing, L.; Wan Mohamad, W. B.	2007	Southeast Asian Journal of Tropical Medicine and Public Health	Department of Community Medicine, School of Medical Sciences, Universiti Sains Malaysia (USM), MalaysiaSchool of Dental Sciences, USM, Kubang Kerian, Kelantan, MalaysiaSchool of Medical Sciences, USM, Kubang Kerian, Kelantan, MalaysiaDepartment of Community Medicine, School of Medical Sciences, Universiti Sains Malaysia, 16150 Kubang Kerian, Kelantan, Malaysia	13
176	Pioglitazone may reconstitute the HMGB1 protein expression lowered by high glucose condition in insulinoma cells	Khoo, Boon-Yin; Depboylu, AysegÃƒÂ¼l; Lankat-Buttgereit, Brigitte; GÃƒÂ¶ke, RÃƒÂ¼diger	2007	Journal of Biosciences	1.Universiti Sains Malaysia, Malaysia2.Philipps-Universitat Marburg, Germany3.Philipps-Universitat Marburg, Germany4.Philipps-Universitat Marburg, Germany	0
177	Lessons learned from health and fitness prescription: A Malaysian experience	Latiff, K. A.; Al Junid, S.; Razak, M. A.; Ali, O.; Amin, R. M.; Hazli, K.; Rahman, R. A.	2007	Medical Journal of Indonesia	Department of Community Health, Universiti Kebangsaan Malaysia, Kuala Lumpur, MalaysiaHospital Universiti Kebangsaan Malaysia, Kuala Lumpur, MalaysiaFaculty of Medicine, University of Malaysia, Sabah, Malaysia	3
178	Effect of diabetes on visual acuity following phacoemulsification cataract surgery	Lee, M. Y.; Hussain, R. B. T.; Mohamad, M. B. T.; Rizal, A. M.	2007	Asian Journal of Ophthalmology	Ophthalmology Department, Hospital Pulau Pinang, 10990 Pulau Pinang, MalaysiaOphthalmology Department, Hospital Universiti Kebangsaan Malaysia, Kuala Lumpur, MalaysiaCommunity Health Department, Hospital Universiti Kebangsaan Malaysia, Kuala Lumpur, Malaysia	0
179	Screening of diabetic retinopathy - Automatic segmentation of optic disc in colour fundus images	Lee, S. S.; Rajeswari, M.; Ramachandram, D.; Shaharuddin, B.	2007	IEEE	Computer Vision Research Group, School of Computer Sciences, Universiti Sains Malaysia, 11800 Minden, Pulau Pinang, MalaysiaDepartment of Ophthalmologist, Universiti Sains Malaysia, Health Campus, 16150 Kubang Kerian, Kelantan, Malaysia	22
180	Patients with end stage renal disease: A registry at Sultanah Aminah Hospital, Johor Bahru, Malaysia	Liu, W. J.; Hooi, L. S.	2007	Medical Journal of Malaysia	Haemodialysis Unit, Department of Medicine, Hospital Sultanah Aminah, Johor Bahru, Johor, Malaysia	13
181	Quercetin, a flavonoid antioxidant, modulates endothelium-derived nitric oxide bioavailability in diabetic rat aortas	Machha, A.; Achike, F. I.; Mustafa, A. M.; Mustafa, M. R.	2007	Nitric Oxide - Biology and Chemistry	Department of Pharmacology, University of Malaya, Kuala Lumpur, 50603, MalaysiaInternational Medical University, Kuala Lumpur, 50603, Malaysia	98
182	Self-monitoring of blood glucose among diabetes patients attending government health clinics	Mastura, H. I.; Mimi, O.; Piterman, L.; Teng, C. L.; Wijesinha, S.	2007	Medical Journal of Malaysia	Kuala Pilah Health Clinic, Negeri Sembilan, MalaysiaKelana Jaya Health Clinic, Selangor, MalaysiaDepartment of General Practice, Monash University, AustraliaInternational Medical University, MalaysiaKuala Pilah Health Clinic, 72000 Kuala Pilah, Negeri Sembilan, Malaysia	32
183	Relationship between reproductive exposures and age-related cataract in women	Noran, N. H.; Salleh, N.; Zahari, M.	2007	Asia-Pacific Journal of Public Health	Department of Social and Preventive Medicine, Faculty of Medicine, University Malaya, MalaysiaRoyal College of Medicine, Perak, MalaysiaDepartment of Ophthalmology, Faculty of Medicine, University Malaya, MalaysiaDepartment of Social and Preventive Health, Faculty of Medicine, University of Malaya, 59000 Kuala Lumpur, Malaysia	9
184	Angioinvasive cerebral aspergillosis presenting as acute ischaemic stroke in a patient with diabetes mellitus	Norlinah, M. I.; Ngow, H. A.; Hamidon, B. B.	2007	Singapore Medical Journal	Department of Medicine, Faculty of Medicine, Universiti Kebangsaan Malaysia, Bandar Tun Razak, Kuala Lumpur 56000, Malaysia	35
185	Ethnic variations in paraoxonase1 polymorphism in the Malaysian population	Poh, R.; Muniandy, S.	2007	Southeast Asian Journal of Tropical Medicine and Public Health	Department of Molecular Medicine, Faculty of Medicine, University of Malaya, Kuala Lumpur, MalaysiaDepartment of Molecular Medicine, Faculty of Medicine, University of Malaya, 50603 Kuala Lumpur, Malaysia	14
186	Sudden visual loss in a pregnant woman	Qader, A. M. A.; Shaharuddin, B.; Noor, R. A. M.; Embong, Z.	2007	International Medical Journal	Department of Ophthalmology, School of Medical Sciences, Universiti Sains Malaysia, 16150 Kubang Kerian, Kelantan, Malaysia	1
187	Prevalence of peripheral arterial disease in patients with diabetes mellitus in a primary care setting	Rabia, K.; Khoo, E. M.	2007	Medical Journal of Malaysia	Department of Primary Care Medicine, Faculty of Medicine, University of Malaya, 50603 Kuala Lumpur, MalaysiaDepartment of Primary Care Medicine, University of Malaya, 50603 Kuala Lumpur, Malaysia	37
188	Peripheral arterial disease in general and diabetic population	Rabia, K.; Khoo, E. M.	2007	Medical Journal of Malaysia	Department of Primary Care Medicine, Faculty of Medicine, University of Malaya, 50603 Kuala Lumpur, Malaysia	7
189	Effect of rosiglitazone/ramipril on preclinical vasculopathy in newly diagnosed, untreated diabetes and IGT patients: 1-year randomised, double-blind, placebo-controlled study	Rahman, S.; Ismail, A. A.; Ismail, S. B.; Naing, N. N.; Abdul Rahman, A. R.	2007	European Journal of Clinical Pharmacology	Department of Pharmacology, School of Medical Sciences, Universiti Sains Malaysia, 16150 Kubang Kerian, Kelantan, Malaysia. seempi2005@yahoo.co.uk	29
190	Diabetes-associated macrovasculopathy: pathophysiology and pathogenesis	Rahman, S.; Rahman, T.; Ismail, A. A.; Rashid, A. R.	2007	Diabetes, Obesity and Metabolism	Department of Pharmacology, School of Medical Sciences, Kubang Kerian, University Sains Malaysia, Kelantan, Malaysia. seempi2005@yahoo.co.uk	216
191	Melioidotic septic arthritis: A case report and literature review	Raja, N. S.	2007	Journal of Microbiology, Immunology and Infection	Department of Medical Microbiology, University of Malaya Medical Centre, Kuala Lumpur, MalaysiaDepartment of Medical Microbiology, University of Malaya Medical Centre, 59100 Kuala Lumpur, Malaysia	11
192	Microbiology of diabetic foot infections in a teaching hospital in Malaysia: A retrospective study of 194 cases	Raja, N. S.	2007	Journal of Microbiology, Immunology and Infection	Department of Medical Microbiology, University of Malaya Medical Centre, Kuala Lumpur, MalaysiaDepartment of Medical Microbiology, University of Malaya Medical Centre, 59100 Kuala Lumpur, Malaysia	155
193	Development and validation of an HPLC-UV method for the determination of insulin in rat plasma: Application to pharmacokinetic study	Ravi, S.; Peh, K. K.; Darwis, Y.; Krishna Murthy, B.; Raghu Raj Singh, T.	2007	Chromatographia	School of Pharmaceutical Sciences, Universiti Sains Malaysia, Pulau Penang 11800, Malaysia	16
194	Economic evaluation of type 2 diabetes management at the malaysian ministry of health primary care clinics, in Machang, Kelantan	Rohana, D.; Wan Norlida, W. l; Nor Azwany, Y.; Mazlan, A.; Zawiyah, D.; Che Karrialudin, C. A.; Che Ghani, C. S.	2007	Malaysian Journal of Public Health Medicine	1.Universiti Sains Malaysia, Malaysia2.Universiti Sains Malaysia, Malaysia3.Universiti Sains Malaysia, Malaysia4.Universiti Sains Malaysia, Malaysia5.Universiti Sains Malaysia, Malaysia6.Machang Hospital, Malaysia7.Machang Health District Office, Malaysia	3
195	Changes in plasma prekallikrein activity, blood pressure, and left ventricular thickness in hypertensive and normotensive diabetic rats	Sharma, J. N.; Kesavarao, U.	2007	Methods and Findings in Experimental and Clinical Pharmacology	Department of Applied Therapeutics, Health Sciences Centre, Kuwait University, Safat, KuwaitDepartment of Pharmacology, Universiti Sains Malaysia, Penang, MalaysiaDepartment of Applied Therapeutics, Health Sciences Centre, Kuwait University, P.O. Box 24923, Safat, Kuwait	12
196	Primary intracerebral haemorrhage in Malaysia: In-hospital mortality and outcome in patients from a hospital based registry	Sia, S. F.; Tan, K. S.; Waran, V.	2007	Medical Journal of Malaysia	Division of Neurosurgery, Department of Surgery, University of Malaya Medical CentreDivision of Neurology, Department of Medicine, University of Malaya Medical CentreSurgery Department, Faculty of Medicine, University of Malaya Medical Centre, Lembah Pantai, 50603 Kuala Lumpur, Malaysia	16
197	Pregnancy outcome in hyperemesis gravidarum and the effect of laboratory clinical indicators of hyperemesis severity	Tan, P. C.; Jacob, R.; Quek, K. F.; Omar, S. Z.	2007	Journal of Obstetrics and Gynaecology Research	Department of Obstetrics and Gynecology, University of Malaya, Kuala Lumpur, MalaysiaDepartment of Social and Preventive Medicine, University of Malaya, Kuala Lumpur, MalaysiaDepartment of Obstetrics and Gynecology, Faculty of Medicine, University of Malaya, Lembah Pantai, 50603 Kuala Lumpur, Malaysia	57
198	Screening for gestational diabetes at antenatal booking in a Malaysian university hospital: The role of risk factors and threshold value for the 50-g glucose challenge test	Tan, P. C.; Ling, L. P.; Omar, S. Z.	2007	Australian and New Zealand Journal of Obstetrics and Gynaecology	Department of Obstetrics and Gynaecology, University of Malaya, Lembah Pantai, 50603 Kuala Lumpur, Malaysia	31
199	Parotid abscess: A five-year review - Clinical presentation, diagnosis and management	Tan, V. E. S.; Goh, B. S.	2007	Journal of Laryngology and Otology	Department of Otorhinolaryngology, Head and Neck Surgery, Faculty of Medicine, Hospital Universiti Kebangsaan Malaysia, Kuala Lumpur, MalaysiaDepartment of Otorhinolaryngology-Head and Neck Surgery, Faculty of Medicine, Hospital Universiti Kebangsaan Malaysia (HUKM), Jalan Yaacob Latif, 56000 Cheras, Kuala Lumpur, Malaysia	34
200	The state of lipid control in patients with diabetes in a public health care centre	Wong, J. S.; Tan, F.; Lee, P. Y.	2007	Asia-Pacific Journal of Public Health	Department of Medicine, Sarawak General Hospital, Kuching, Sarawak, MalaysiaDepartment of Medicine, Faculty of Medicine and Health Sciences, University Malaysia Sarawak, Sarawak, MalaysiaDepartment of Medicine, Sarawak General Hospital, Jalan Tun Ahmad Zaidi Adruce, 93586 Kuching, Sarawak, Malaysia	7
201	A comparison of knowledge of diabetes mellitus between patients with diabetes and healthy adults: A survey from north Malaysia	Yun, L. S.; Hassan, Y.; Aziz, N. Abd; Awaisu, A.; Ghazali, R.	2007	Patient Education and Counseling	School of Pharmaceutical Sciences, Universiti Sains Malaysia, 11800 Penang, MalaysiaClinical Preceptor for Internal Medicine Clerkship, Clinical Pharmacy Programme, School of Pharmaceutical Sciences, 11800 Penang, MalaysiaClinical Preceptor for Intensive Care Clerkship, Clinical Pharmacy Programme, School of Pharmaceutical Sciences, 11800 Penang, MalaysiaClinical Pharmacy Programme, School of Pha…	68
202	Diabetic foot complications: a two-year review of limb amputation in a Kelantanese population	Yusof, M. I.; Sulaiman, A. R.; Muslim, D. A.	2007	Singapore Medical Journal	Department of Orthopaedics, School of Medical Sciences, Universiti Sains Malaysia, Jalan Raja Perempuan Zainab 2, Kubang Kerian 16150, Kelantan, Malaysia. drimran@kb.usm.my	27
203	Effect of Ficus deltoidea aqueous extract on blood glucose level in normal and mild diabetic rats	Zainah, Adam; Muhajir, Hamid; Amin, Ismail; Shafii, Khamis	2007	Jurnal Sains Kesihatan Malaysia	1.Malaysia Nuclear Agency, Malaysia2.Universiti Putra Malaysia, Malaysia3.Universiti Putra Malaysia, Malaysia4.Malaysia Nuclear Agency, Malaysia	36
204	Diabetes alters the mRNA expression of insulin-like growth factors and their receptors in the mouse fallopian tube and uterus during the preimplantation stages	Zakaria, R.; Rajikin, M. H.; Yaacob, N. S.; Nor, N. M.	2007	Reproductive biology	Department of Physiology, School of Medical Sciences, Universiti Sains Malaysia, 16150 Kota BharuKelantan, Malaysia	6
205	A randomised study comparing the efficacy and safety of rosuvastatin with atorvastatin for achieving lipid goals in clinical practice in Asian patients at high risk of cardiovascular disease (DISCOVERY-Asia study)	Zhu, J. R.; Tomlinson, B.; Young, M. R.; Sim, K. H.; Lee, Y. T.; Sriratanasathavorn, C.	2007	Current Medical Research and Opinion	Zhongshan Hospital, Fudan University, Shanghai, ChinaChinese University of Hong Kong, Shatin, Hong KongKorea University Anam Hospital, Seoul, South KoreaSarawak General Hospital, Sarawak, MalaysiaNational Taiwan University Hospital, Taipei, TaiwanSiriraj Hospital, Mahidol University, Bangkok, ThailandDepartment of Medicine, Zhongshan Hospital, Fudan University, 180 Fenglin Road, Shangai 200032, C…	40
206	Morphology approach for features extraction in retinal images for diabetic retionopathy diagnosis	Abdurrazaq, I.; Hati, S.; Eswaran, C.	2008	IEEE	Center for Multimedia and Distributed Computing, Faculty of Information Technology, Multimedia University, CyberJaya, Malaysia	6
207	Development of prototype wireless transmission measurement for glucose in subcutaneous and brain striatum	Ahmad, F.; Fook, C. C.; Yah, W. H.; Yew, S. C.; Christenson, A.; Bainbridge, M.; Yusof, A. P. Md; Ghani, S. A.	2008	Electroanalysis	Pusat Pengajian Sains Kimia, Universiti Sains Malaysia, 11800 USM, Pulau Pinang, MalaysiaCopperlink Solutions Sdn Bhd, Bukit Bandaraya, 59100, Kuala Lumpur, MalaysiaDepartment of Analytical Chemistry, Lund University, P. O. Box 124, S-221 00, Lund, SwedenDepartment of Comparative Medicine, Brody School of Medicine, East Carolina University, Greenville, NC, United StatesPusat Pengajian Sains Farma…	2
208	Implications of NÎµ-(Carboxymethy)lysine in altered metabolism of low density lipoproteins in patients with type 2 diabetes and coronary artery disease	Ahmed, K. A.; Muniandy, S.; Ismail, I. S.	2008	Journal of Medical Sciences	Department of Molecular Medicine, Faculty of Medicine, University of Malaya, 50603 Kuala Lumpur, MalaysiaEndocrinology Unit, Department of Medicine, University of Malaya, 50603 Kuala Lumpur, Malaysia	6
209	One-year outcomes with the TAXUS libertÃ© stent in the real world: The TAXUS OLYMPIA registry (Phase I)	Ahmed, W. H.; Zambahari, R.; Al-Rashdan, I.; Al Naeemi, A.; Saeed, F. A.; Mascioli, S.	2008	Journal of Interventional Cardiology	Armed Forces Hospital, Jeddah, Saudi ArabiaInstit Jantung Negara, Kuala Lumpur, MalaysiaChest Hospital, Kuwait City, KuwaitZayed Military Hospital, Abu Dhabi, United Arab EmiratesBahrain Defence Force Royal Medical Services, BahrainBoston Scientific Corporation, Marlborough, MA, United StatesArmed Forces Hospital, P.O. Box 9862, Jeddah 21159, Saudi Arabia	12
210	Vascular protective effects of flavonoids in animal models of hypertension and diabetes	Ajay, M.; Mustafa, M. R.	2008	Nutrients	Lakehead University, 955, Oliver Road, Thunder Bay, ON P7B 5E1, CanadaDepartment of Pharmacology, Faculty of Medicine, University of Malaya, Kuala Lumpur, 50603, Malaysia	0
211	Design of an internet-based advisory system: A multi-agent approach	Alhashmi, S. M.	2008	Intelligent Agents and Multi-Agent Systems	School of Information Technology, Sunway Campus, Monash University, Selangor 46150, Malaysia	2
212	Short-term effect of atorvastatin on endothelial function in healthy offspring of parents with type 2 diabetes mellitus	Amudha, K.; Choy, A. M.; Mustafa, M. R.; Lang, C. C.	2008	Cardiovascular Therapeutics	School of Medicine and Health Sciences, Monash University, Kuala Lumpur, MalaysiaDepartment of Pharmacology and Medicine, University of Malaya, Kuala Lumpur, MalaysiaDivision of Medicine and Therapeutics, Ninewells Hospital and Medical School, Dundee, United KingdomDivision of Medicine and Therapeutics, Ninewells Hospital and Medical School, Dundee DD1 9SY, United Kingdom	12
213	An Asian regional analysis of cost-effectiveness of early irbesartan treatment versus conventional antihypertensive, late amlodipine, and late irbesartan treatments in patients with type 2 diabetes, hypertension, and nephropathy	Annemans, L.; Demarteau, N.; Hu, S.; Lee, T. J.; Morad, Z.; Supaporn, T.; Yang, W. C.; Palmer, A. J.	2008	Value in Health	Ghent University and IMS Health, Bruxelles, BelgiumIMS Health, Bruxelles, BelgiumFudan University, Shanghai, ChinaHallym University, Seoul, South KoreaDepartment of Nephrology, Hospital Kuala Lumpur, Kuala Lumpur, MalaysiaPhramongkutklao Army Hospital, College of Medicine, Bangkok, ThailandDepartment of Medicine, Taipei Veterans General Hospital, National Yang-Ming University, Taipei, TaiwanCORE …	17
214	Alpha1A- and alpha1D-adrenoceptors are the major functional subtypes of renal alpha1-adrenoceptors in streptozotocin-induced diabetic and normal Sprague-Dawley rats	Armenia; Sattar, M. A.; Abdullah, N. A.; Khan, M. A.; Johns, E. J.	2008	Auton Autacoid Pharmacol	School of Pharmaceutical Sciences, Universiti Sains Malaysia, 11800 Penang, Malaysia.	14
215	Functional subtypes of renal alpha1-adrenoceptor in diabetic and non-diabetic 2K1C Goldblatt renovascular hypertension	Armenia, A.; Sattar, M. A.; Abdullah, N. A.; Khan, M. A.; Johns, E. J.	2008	Acta Pharmacol Sin	School of Pharmaceutical Sciences, Universiti Sains Malaysia, Penang 11800, Malaysia.	11
216	A five-year review of perinatal deaths at Pasir Mas district	Bachok, N.; Nor, N. M.; Hamzah, T. N. T.; Ibrahim, W. N.; Daud, A.	2008	International Medical Journal	Unit of Biostatistics and Research Methodology, School of Medical Sciences, Universiti Sains Malaysia, 16150 Kubang Kerian, Kelantan, MalaysiaDepartment of Community Medicine, School of Medical Sciences, Universiti Sains Malaysia, 16150 Kubang Kerian, Kelantan, Malaysia	0
217	Oxidative stress and DNA damage in streptozotocin-induced diabetic rats: Effects of alpha lipoic acid	Balkis, B. S.; Fadilah, R. N.; Ezlan, A.; Khairul, O.; Mokhtar, A. B.; Jamaludin, M.	2008	Journal of Biological Sciences	Biomedical Department, Faculty of Allied Health Sciences, Universiti Kebangsaan Malaysia, Jalan Raja Muda Abdul Aziz, Kuala Lumpur 50300, MalaysiaDepartment of Forensic Science, Faculty of Allied Health Sciences, Universiti Kebangsaan Malaysia, Kuala Lumpur 50300, MalaysiaDepartment of Pathology, Faculty of Medicines, Universiti Kebangsaan Malaysia, Jalan Raja Muda Abdul Aziz, Kuala Lumpur 50300,…	8
218	The efficacy of self-monitoring of blood glucose in the management of patients with type 2 diabetes treated with a gliclazide modified release-based regimen. A multicentre, randomized, parallel-group, 6-month evaluation (DINAMIC 1 study)	Barnett, A. H.; Krentz, A. J.; Strojek, K.; Sieradzki, J.; Azizi, F.; Embong, M.; Imamoglu, S.; PeruÅ¡iÄovÃ¡, J.; UliÄiansky, V.; Winkler, G.	2008	Diabetes, Obesity and Metabolism	Department of Medicine, University of Birmingham, Birmingham Heartlands Hospital, Bordesley Green East, Birmingham B9 5SS, United KingdomDepartment of Diabetes and Endocrinology, University of Southampton, Southampton, United KingdomDepartment of Internal Diseases, Diabetology and Nephrology, Silesian Medical University, Zabrze, PolandDepartment of Metabolic Diseases, Jagiellonian University, Kra…	145
219	User-driven health care: Answering multidimensional information needs in individual patients utilizing post-EBM approaches: An operational model	Biswas, R.; Maniam, J.; Lee, E. W. H.; Gopal, P.; Umakanth, S.; Dahiya, S.; Ahmed, S.	2008	Journal of Evaluation in Clinical Practice	Department of Medicine, Manipal University, Melaka, MalaysiaICT R and D, Sunway College, Kuala Lumpur, MalaysiaIntel Innovation Center, Kuala Lumpur, MalaysiaCommunity Medicine, Melaka Manipal Medical College, Manipal University, Melaka, MalaysiaMedicine, Melaka Manipal Medical College, Manipal University, Melaka, MalaysiaPsychiatry, Melaka Manipal Medical College, Manipal University, Melaka, Mal…	36
220	Effect of alpha lipoic acid on oxidative stress and vascular wall of diabetic rats	Budin, S. B.; Othman, F.; Louis, S. R.; Abu Bakar, M.; Radzi, M.; Osman, K.; Das, S.; Mohamed, J.	2008	Romanian Journal of Morphology and Embryology	Department of Biomedical Science, Faculty of Allied Health Sciences, Universiti Kebangsaan Malaysia, Kuala Lumpur, MalaysiaDepartment of Anatomy, Medical Centre, Universiti Kebangsaan Malaysia, Kuala Lumpur, MalaysiaDivision of Electron Microscope, Institute for Medical Research, MalaysiaDepartment of Pathology, Medical Centre, Universiti Kebangsaan Malaysia, Cheras, Selangor, MalaysiaForensic Sc…	93
221	A randomized comparison of sirolimus-eluting versus bare metal stents in the treatment of diabetic patients with native coronary artery lesions: The DECODE study	Chan, C.; Zambahari, R.; Kaul, U.; Lau, C. P.; Whitworth, H.; Cohen, S.; Buchbinder, M.; Carrozza, J.; Kalarickal, M. S.; Metha, A. B.; Rutherford, B.; Seth, A.	2008	Catheterization and Cardiovascular Interventions	Department of Cardiology, National Heart Center, SingaporeDepartment of Cardiology, National Heart Institute, Kuala Lumpur, MalaysiaDepartment of Cardiology, Fortis Flt. Lt. Rajan Dhall Hospital, New Delhi, IndiaDepartment of Cardiology, Queen Mary Hospital, Hong KongDepartment of Cardiology, Florida Hospital, Orlando, FL, United StatesDepartment of Medicine, Cordis Corporation and University of …	33
222	Audit on cardiovascular disease preventive care in general practice	Chan, S. C.; Lee, T. W.; Teoh, L. C.; Abdullah, Z. C.; Xavier, G.; Sim, C. K.; Ng, A. C.; Ong, I. C.; Begum, R.; Leong, C. C.	2008	Singapore Medical Journal	Department of Primary Care, Universiti Kuala Lumpur Royal College of Medicine Perak, 3 Jalan Greentown, Ipoh 30450, Malaysia. csching@rcmp.unikl.edu.my	13
223	Induction of hepatic glutathione-S-transferase activity by Orthosiphon stamineus, Benth in STZ-induced diabetic rats	Chin, J. H.; Ismail, S.; Hussin, A. H.	2008	Malaysian Journal of Pharmaceutical Science	1.University College Sedaya International, Malaysia2.Universiti Sains Malaysia, Malaysia3.Universiti Sains Malaysia, Malaysia	4
224	Involvement of AT1 angiotensin receptors in the vasomodulatory effect of des-aspartate-angiotensin I in the rat renal vasculature	Dharmani, M.; Mustafa, M. R.; Achike, F. I.; Sim, M. K.	2008	Peptides	Department of Pharmacology, Faculty of Medicine, University of Malaya, 50603 Kuala Lumpur, MalaysiaClinical Sciences Section, International Medical University, Sesama Centre, Bukit Jalil, 57000 Kuala Lumpur, MalaysiaDepartment of Pharmacology, Yong Loo Lin School of Medicine, University of Singapore, Building MD11, 10 Medical Drive, 117597 Singapore City, Singapore	3
225	Extraction of the contours of optic disc and exudates based on marker-controlled watershed segmentation	Eswaran, C.; Reza, A. W.; Hati, S.	2008	IEEE	Centre for Multimedia and Distributed Computing, Faculty of Information Technology, Multimedia University, 63100 Cyberjaya, Malaysia	26
226	Determination of retinal pigments from fundus images using independent component analysis	Fadzil, M. H. A.; Nugroho, H. A.; Venkatachalam, P. A.; Nugroho, H.; Izhar, L. I.	2008	International Federation for Medical and Biological Engineering (IFMBE)	Universiti Teknologi Petronas, Department of Electrical and Electronics Engineering, Perak, Malaysia	12
227	A national database on children and adolescent with diabetes (e-DiCARE): Results from April 2006 to June 2007	Fuziah, M. Z.; Hong, J. Y. H.; Zanariah, H.; Harun, F.; Chan, S. P.; Rokiah, P.; Wu, L. L.; Rahmah, R.; Jamaiyah, H.; Geeta, A.; Chen, W. S.; Adam, B.	2008	Medical Journal of Malaysia	Paediatric Department, Hospital Putrajaya, Precint 7, 62250 Putrajaya, MalaysiaMedical Department, Hospital Putrajaya, Precint 7, 62250 Putrajaya, MalaysiaPediatric Department, University Malaya Medical Centre, Jalan Universiti, 59100 Kuala Lumpur, MalaysiaMedical Department, University Malaya Medical Centre, Jalan Universiti, 59100 Kuala Lumpur, MalaysiaPaediatric Department, Hospital Universiti…	6
228	National Eye Database - A web based surveillance system	Goh, P. P.; Elias, H.; NorFariza, N.; Mariam, I.	2008	Medical Journal of Malaysia	Ophthalmology Department, Hospital Selayang, 61800 Selayang, Selangor, Malaysia	19
229	Status of diabetic retinopathy among diabetics registered to the Diabetic Eye Registry, National Eye Database, 2007	Goh, P. P.; Ismail, M.; Hussein, E.; Othman, Radzlian; Mustari, Z.; Yen, O. P.; Ngah, N. F.; Retnasabapathy, S.; Onn, L. T.; Haniff, J.	2008	Medical Journal of Malaysia	Department of Ophthalmology, Hospital Selayang, 68100 Selayang, Selangor, MalaysiaClinical Research CenterClinical Epidemiology Unit, CRC HKL	34
230	Ekstrak akues Gynura procumbens menurunkan aras glukosa darah dan meningkatkan kualiti sperma tikus teraruh diabetis	Halimah Abdullah, Sani; Nur Azanim, Darus; Mahanem Mat, Noor; Isma Illyani, Ismail	2008	Sains Malaysiana	Universiti Kebangsaan Malaysia, Malaysia	1
231	Management of patients with type 2 diabetes mellitus in MPH hospitals and health centres	Haliza, A. M.; Roslan Johari, M. G.; Badrulnizam, M.; Rosidah, S. S.; Teng, S. C.; Saiful Safuan, M. S.; Tahir, A.; Musliha, D.; Haznee, N.; Nadhirah, R.	2008	Journal of Health Management	1.Jabatan Kesihatan Wilayah Persekutuan Kuala Lumpur & Putrajaya, Malaysia2.Institut Pengurusan Kesihatan, Malaysia3.Hospital Putrajaya, Malaysia4.Institut Perubatan Respiratori, Malaysia5.Bahagian Perkembangan Perubatan, Malaysia6.Hospital Kuala Lumpur, Malaysia7.Institut Penyelidikan Sistem Kesihatan, Malaysia8.Institut Pengurusan Kesihatan, Malaysia9.Institut Pengurusan Kesihatan, Malaysia10.I…	0
232	Hypoglycaemic effects of aqueous extract of gynura procumbens	Hassan, Z.; Pauzi M. Yusof, M. A. A.; Naidu, S. R.; Kumar, G. S.; Umachigi, S. P.	2008	Pharmacologyonline	School of Pharmaceutical Sciences, Universiti Sains Malaysia, 11800 Minden Penang, MalaysiaIsland College of Technology, Department of Pharmacy, Balik Pulau 11000 Penang, MalaysiaDepartment of Pharmacognosy, Sri Krishna Chithanya College of Pharmacy, Madanapalle-517 325 Andhra Pradesh, IndiaDepartment of Pharmaceutics, Sri Krishna Chithanya College of Pharmacy, Madanapalle-517 325 Andhra Pradesh,…	11
233	Prescription drug use among elderly admitted to medical wards in a Malaysian government hospital	Hor, J. Y.	2008	Medical Journal of Malaysia	Department of Internal Medicine, Hospital Sultanah Bahiyah, Alor Setar, Kedah, Malaysia5 Lebuh Batu Maung 6, 11960 Penang, Malaysia	4
234	Self-monitoring of blood glucose among type-2 diabetes patients in Malaysia	Huri, H. Z.; Wen, O. C.; Pendek, R.	2008	Asian Biomedicine	Department of Pharmacy, Faculty of Medicine, University of Malaya, Kuala Lumpur 50603, MalaysiaDepartment of Medicine, Faculty of Medicine, University of Malaya, Kuala Lumpur 50603, Malaysia	2
235	Detection of vascular intersection in retina fundus image using modified cross point number and neural network technique	Iqbal, M. I.; Aibinu, A. M.; Nilsson, M.; Tijani, I. B.; Salami, M. J. E.	2008	IEEE	Blekinge Institute of Technology, P O Box 520, SE-372 25 Ronneby, SwedenInternational Islamic University Malaysia (IIUM), P O Box 53100, Gombak, Malaysia	19
236	Effects of cocoa extract on glucometabolism, oxidative stress, and antioxidant enzymes in obese-diabetic (Ob-db) rats	Jalil, A. M.; Ismail, A.; Pei, C. P.; Hamid, M.; Kamaruddin, S. H.	2008	Journal of Agricultural and Food Chemistry	Department of Nutrition and Dietetics, Faculty of Medicine and Health Sciences, Universiti Putra Malaysia, 43400 UPM Serdang, Selangor, Malaysia.	94
237	Successfully treated rare presentation of orbital melioidosis	Jusoh, S.; Shaharuddin, B.; Ismail, S.	2008	International Journal of Ophthalmology	Department of Ophthalmology, School of Medical Sciences, Universiti Sains Malaysia, Health Campus, 16150 Kubang Kerian Kelantan, Malaysia	6
238	Review of corneal ulcers at University Malaya Medical Centre	Kadir, A. J.; Samsudin, A.; Fauzi, A.; Abidin, Z. Z.	2008	International Journal of Ophthalmology	Department of Ophthalmology, University Malaya Medical Centre, Kuala Lumpur, Malaysia	3
239	Beneficial effects of Annona squamosa extract in streptozotocin-induced diabetic rats	Kaleem, M.; Medha, P.; Ahmed, Q. U.; Asif, M.; Bano, B.	2008	Singapore Medical Journal	Department of Biochemistry, Faculty of Life Sciences, Aligarh Muslim University, Aligarh 202002, IndiaDepartment of Medicine, JN Medical CollegeDepartment of Pharmaceutical Chemistry, Faculty of Pharmacy, International Islamic University Malaysia, Kuantan 25200, Malaysia	98
240	Alpha1B-adrenoceptors mediate adrenergically-induced renal vasoconstrictions in rats with renal impairment	Khan, M. A.; Sattar, M. A.; Abdullah, N. A.; Johns, E. J.	2008	Acta Pharmacol Sin	School of Pharmaceutical Sciences, Universiti Sains Malaysia, 11800 Penang, Malaysia. abdul_hye_khan@yahoo.com	18
241	Erectile dysfunction and comorbidities in aging men: An urban cross-sectional study in Malaysia	Khoo, E. M.; Tan, H. M.; Low, W. Y.	2008	Journal of Sexual Medicine	Department of Primary Care Medicine, University of Malaya, Jalan Lembah Pantai, 50603 Kuala Lumpur, Selangor, MalaysiaHealth Research Development Unit, University of Malaya, Kuala Lumpur, MalaysiaSubang Jaya Medical Centre, Selangor, Malaysia	60
242	Current status of cholesterol goal attainment after statin therapy among patients with hypercholesterolemia in Asian countries and region: The Return on Expenditure Achieved for Lipid Therapy in Asia (REALITY-Asia) study	Kim, H. S.; Wu, Y.; Lin, S. J.; Deerochanawong, C.; Zambahari, R.; Zhao, L.; Zhang, Q.; Yan, P.	2008	Current Medical Research and Opinion	Seoul National University Hospital, Seoul, South KoreaPeking University School of Public Health, Beijing, ChinaTaipei Veterans General Hospital, Taipei, TaiwanRajavithi Hospital, College of Medicine, Rangsit University, Bangkok, ThailandNational Heart Institute, Kuala Lumpur, MalaysiaFu Wai Hospital, Beijing, ChinaOutcomes Research, Reimbursement and Health Technology Assessment, Merck and Co., I…	71
243	Lifestyle dominates cardiovascular risks in Malaysia	Latiff, K. A.; Yusof, K. H.	2008	Medical Journal of Indonesia	Department of Community Health, Faculty of Medicine, Universiti Kebangsaan Malaysia, Kuala Lumpur, MalaysiaHospital Universiti Kebangsaan Malaysia, Kuala Lumpur, Malaysia	1
244	Clonidine and a novel clonidine analog AL-12 cause sympathoinhibition in spontaneously hypertensive and diabetic spontaneously hypertensive rats	Lazahari, M. I. A.; Sattar, M. A.; Abdullah, N. A.; Khan, Md A. H.; Johns, E. J.	2008	Methods and Findings in Experimental and Clinical Pharmacology	School of Pharmaceutical Sciences, Universiti Sains Malaysia, Penang, MalaysiaDepartment of Pharmacology, Faculty of Medicine, Universiti Malaya, Kuala Lumpur, MalaysiaDepartment of Physiology, Aras Windle, University College Cork, College Road, Cork, IrelandSchool of Pharmaceutical Sciences, Universiti Sains Malaysia, 11800 Penang, Malaysia	1
245	Thrombolytic failure with streptokinase in acute myocardial infarction using electrocardiogram criteria	Lee, Y. Y.; Tee, M. H.; Zurkurnai, Y.; Than, W.; Sapawi, M.; Suhairi, I.	2008	Singapore Medical Journal	Department of Medicine, Universiti Sains Malaysia, Hospital Universiti Sains Malaysia, Kubang Kerian, Kota Bahru 16150, MalaysiaCardiology Unit, Universiti Sains Malaysia, Hospital Universiti Sains Malaysia, Kota Bahru 16150, MalaysiaDepartment of Medicine, Universiti Teknologi Mara, Shah Alam 40450, Malaysia	12
246	A report of the Malaysian dialysis registry of the National Renal Registry, Malaysia	Lim, Y. N.; Lim, T. O.; Lee, D. G.; Wong, H. S.; Ong, L. M.; Shaariah, W.; Rozina, G.; Morad, Z.	2008	Medical Journal of Malaysia	National Renal Registry Malaysia, 124 Jalan Pahang, 50286 Kuala Lumpur, Malaysia	17
247	Erectile dysfunction, premature ejaculation and hypogonadism and men's quality of life: an Asian perspective	Low, W. Y.; Tong, S. F.; Tan, H. M.	2008	Journal of Men's Health	Health Research Development Unit, Faculty of Medicine, University of Malaya, Kuala Lumpur, MalaysiaDepartment of Family Medicine, Faculty of Medicine, Universiti Kebangsaan Malaysia, Kuala Lumpur, MalaysiaHealth Research Development Unit, Faculty of Medicine, University of Malaya, Kuala Lumpur, Selangor, Malaysia	12
248	An Audit of Diabetes Control and Management (ADCM)	Mastura, I.; Zanariah, H.; Fatanah, I.; Feisul Idzwan, M.; Wan Shaariah, M. Y.; Jamaiyah, H.; Geeta, A.	2008	Medical Journal of Malaysia	Kuala Pilah Health Clinic, 72000 Kuala Pilah, Negeri Sembilan, Malaysia.	19
249	An audit on diabetes management in Asian patients treated by specialists: The Diabcare-Asia 1998 and 2003 studies	Mohamed, M.	2008	Current Medical Research and Opinion	Health Campus, Universiti Sains Malaysia, MalaysiaUniversiti Sains Malaysia, School of Medical Sciences, 16150 Kubang Kerian, Kelantan, Malaysia	42
250	Incidence of microalbuminuria and its influencing factors among patients with type 2 diabetes at Klinik Kesihatan Seremban, Malaysia, from 2000 until 2005	Mustapha, F. I.; Nor, Md I. M.	2008	International Medical Journal	Disease Control Division (NCD), Ministry of Health, MalaysiaDepartment of Community Health, Universiti Kebangsaan Malaysia	0
251	Characteristics of tuberculosis patients in a University Teaching Hospital in Kelantan, Malaysia	Naing, N. N.; Mohammad, W. Z. W.; Bachock, N.; Hamzah, T. N. T.; Abdullah, S.; Suhami, F. F.; Ahmad, S. N. D.	2008	International Medical Journal	Unit of Biostatistics and Research Methodology, School of Medical Sciences, Universiti Sains Malaysia, 16150 Kubang Kerian, Kelantan, MalaysiaDepartment of Community Medicine, School of Medical Sciences, Universiti Sains Malaysia, 16150 Kubang, Kerian, Kota Bharu, Kelantan, Malaysia	0
252	Is Kelantan joining the global cancer epidemic? - Experience from hospital Universiti Sains Malaysia; 1987-2007	Othman, N. H.; Nor, Z. M.; Biswal, B. M.	2008	Asian Pacific Journal of Cancer Prevention	Dept of Pathology, Oncology and Nuclear Medicine, Hospital Universiti Sains Malaysia, 16150 Kubang Kerian, Kelantan, MalaysiaDept of Medical Records, Oncology and Nuclear Medicine, Hospital Universiti Sains Malaysia, 16150 Kubang Kerian, Kelantan, MalaysiaDept of Radiotherapy, Oncology and Nuclear Medicine, Hospital Universiti Sains Malaysia, 16150 Kubang Kerian, Kelantan, Malaysia	18
253	Association of colorectal carcinoma with metabolic diseases; experience with 138 cases from Kelantan, Malaysia	Othman, N. H.; Zin, A. A.	2008	Asian Pacific Journal of Cancer Prevention	Department of Pathology, School of Medical Sciences, Universiti Sains Malaysia, 16150 Kubang Kerian, Kelantan, Malaysia. hayati@kb.usm.my	14
254	Prevalence of albuminuria and cardiovascular risk profile in a referred cohort of patients with type 2 diabetes: An Asian perspective	Pan, C. Y.; Ho, L. T.; Soegondo, S.; Prodjosudjadi, W.; Suwanwalaikorn, S.; Lim, S. C.; Chan, T. M.; Chow, K. W. S.; Thoenes, M.; Choi, D. S.	2008	Diabetes Technology and Therapeutics	Chinese PLA General Hospital, Beijing, ChinaTaipei Veterans General Hospital, Taipei, TaiwanCiptomangunkusumo General Hospital, Jakarta, IndonesiaKing Chulalongkorn Memorial Hospital, Bangkok, ThailandAlexandra Hospital, Singapore, SingaporeDepartment of Medicine, University of Hong Kong, Queen Mary Hospital, Hong Kong, Hong KongPantai Medical Centre, Kuala Lumpur, MalaysiaSanofi-aventis, Paris, …	32
255	Cardiac autonomic neuropathy in diabetes mellitus: Prevalence, risk factors and utility of corrected QT interval in the ECG for its diagnosis	Pappachan, J. M.; Sebastian, J.; Bino, B. C.; Jayaprakash, K.; Vijayakumar, K.; Sujathan, P.; Adinegara, L. A.	2008	Postgraduate Medical Journal	Kottayam Medical College, IndiaMelaka Manipal Medical College, MalaysiaKottayam Medical College, Kottayam, Kerala 686008, India	106
256	Effects of Gynura procumbens Extract and Glibenclamide on Sperm Quality and Specific Activity of Tes	Pusparanee, Hakim; Halimah Abdullah, Sani; Mahanem Mat, Noor	2008	Malaysian Journal of Biochemistry and Molecular Biology	1.Universiti Kebangsaan Malaysia, Malaysia	27
257	Comparison of serum F2 isoprostane levels in diabetic patients and diabetic patients infected with Burkholderia pseudomallei	Puthucheary, S. D.; Nathan, S. A.	2008	Singapore Medical Journal	Department of Medical Microbiology, Faculty of Medicine, University of Malaya, Kuala Lumpur 50603, Malaysia	6
258	Prevalence of sexual problems and its association with social, psychological and physical factors among men in a Malaysian population: A cross-sectional study	Quek, K. F.; Sallam, A. A.; Ng, C. H.; Chua, C. B.	2008	Journal of Sexual Medicine	School of Medicine and Health Sciences, Monash University Malaysia, Jalan PJS 11/5, Bandar Sunway, 46150 Petaling Jaya, MalaysiaDepartment of Social and Preventive Medicine, University of Malaya, Kuala Lumpur, MalaysiaDepartment of Medicine, University of Malaya, Kuala Lumpur, MalaysiaSunway Medical Centre, Bandar Sunway, Petaling Jaya, Selangor Darul Ehsan, Malaysia	86
259	Use of glycated hemoglobin (HbA1c) and impaired glucose tolerance in the screening of undiagnosed diabetes in the Malaysian population	Qvist, R.; Ismail, I. S.; Chinna, K.; Muniandy, S.	2008	Indian Journal of Clinical Biochemistry	Department of Medicine, Faculty of Medicine, University of Malaya, Kuala Lumpur, MalaysiaDepartment of Molecular Medicine, Faculty of Medicine, University of Malaya, Kuala Lumpur, MalaysiaDepartment of Quantitative Methods, Faculty of Information Technology and Quantitative Sciences, University Technology Mara, Shah Alam, Selangor, Malaysia	4
260	Use of CPG on management of type 2 diabetes among diabetes care teams in North-East Malaysia	Rahman, N. A. A.; Ismail, A. A. S.; Yaacob, N. A.	2008	International Medical Journal	Kulliyyah of Allied Health Sciences, International Islamic University Malsysia, 25200 Kuantan, Pahang, MalaysiaDepartment of Community Medicine, University of Science Malaysia, 16150 Kubang Kerian, Kelantan, Malaysia	1
261	Factors associated with HbA 1c levels in poorly controlled type 2 diabetic patients in North-East Malaysia	Rahman, N. A. A.; Ismail, A. A. S.; Yaacob, N. A.; Naing, L.	2008	International Medical Journal	Department of Community Medicine, School of Medical Sciences, University of Science MalaysiaSchool of Dental Sciences, University of Science Malaysia	10
262	Early manifestation of macrovasculopathy in newly diagnosed never treated type II diabetic patients with no traditional CVD risk factors	Rahman, S.; Ismail, A. A. S.; Ismail, S. B.; Naing, N. N.; Rahman, A. R. A.	2008	Diabetes Research and Clinical Practice	Department of Pharmacology, School of Medical Sciences, Universiti Sains Malaysia, 16150 Kubang Kerian, Kelantan, MalaysiaDepartment of Community Medicine, School of Medical Sciences, Universiti Sains Malaysia, 16150 Kubang Kerian, Kelantan, MalaysiaDepartment of Family Medicine, School of Medical Sciences, Universiti Sains Malaysia, 16150 Kubang Kerian, Kelantan, MalaysiaUnit of Biostatistics an…	48
263	Prevalence of eye diseases and visual impairment in urban population - A study from University of Malaya Medical Centre	Reddy, S. C.; Tajunisah, I.; Low, K. P.; Karmila, A. B.	2008	Malaysian Family Physician	Department of Ophthalmology, International Medical University, Clinical School, Jalan Rasah 70300 Seremban, MalaysiaDepartment of Ophthalmology, Faculty of Medicine, University of Malaya, Kuala Lumpur, MalaysiaFaculty of Medicine, University of Malaya, Kuala Lumpur, Malaysia	14
264	Diabetic retinopathy: A quadtree based blood vessel detection algorithm using RGB components in fundus images	Reza, A. W.; Eswaran, C.; Hati, S.	2008	Journal of Medical Systems	Centre for Multimedia and Distributed Computing, Faculty of Information Technology, Multimedia University, 63100 Cyberjaya, Malaysia	26
265	Hypoglycaemic properties of Malaysian cocoa (Theobroma cacao) polyphenols-rich extract	Ruzaidi, A.; Maleyki, A.; Amin, I.; Nawalyah, A. G.; Muhajir, H.; Pauliena, M. B. S. M. J.; Muskinah, M. S.	2008	International Food Research Journal	Department of Nutrition and Dietetics, Faculty of Medicine and Health Sciences, Universiti Putra Malaysia, 43400 UPM Serdang, Selangor Darul Ehsan, MalaysiaDepartment of Microbiology, Faculty of Biotechnology and Biomolecular Sciences, Universiti Putra Malaysia, 43400 UPM Serdang, Selangor Darul Ehsan, Malaysia	15
266	Protective effect of polyphenol-rich extract prepared from Malaysian cocoa (Theobroma cacao) on glucose levels and lipid profiles in streptozotocin-induced diabetic rats	Ruzaidi, A. M. M.; Abbe, M. M. J.; Amin, I.; Nawalyah, A. G.; Muhajir, H.	2008	Journal of the Science of Food and Agriculture	Department of Nutrition and Dietetics, Faculty of Medicine and Health Sciences, Universiti Putra Malaysia, 43400 Serdang, Selangor, MalaysiaBiotechnology Research Institute, Universiti Malaysia Sabah, 88999 Kota Kinabalu, Sabah, MalaysiaDepartment of Microbiology, Faculty of Biotechnology and Biomolecular Sciences, Universiti Putra Malaysia, 43400 Serdang, Selangor, Malaysia	31
267	Life event, stress and illness	Salleh, Mohd R.	2008	Malaysian Journal of Medical Sciences	Department of Psychiatry, School of Medical Sciences, Universiti Sains Malaysia, Health Campus, 16150 Kubang Kerian, Kelantan, Malaysia	137
268	Gynura procumbens leaves aquaeous extract decreased blood glucose level and increased sperm quality in diabetic-induced rats	Sani, H. A.; Darus, N. A.; Noor, M. M.; Ismail, I. I.	2008	Sains Malaysiana	Pusat Pengajian Biosains dan Bioteknologi, Fakulti Sains dan Teknologi, Universiti Kebangsaan Malaysia, 43600 UKM Bangi Selangor Darul Ehsan, Malaysia	2
269	Use of prescription medicines in Malaysia 2005	Sarojini, S.; Faridah, A.; Lim, C. M.; Sameerah, S. A. R.; Lim, T. O.; Lai, L. S.; Chew, S. M.	2008	Medical Journal of Malaysia	Clinical Research Centre, Ministry of Health, Kuala Lumpur, MalaysiaPharmaceutical Services Division, Ministry of Health, Malaysia	6
270	Metabolic control in type 2 diabetes correlates weakly with patient adherence to oral hypoglycaemic treatment	Seng, C. L.; Jong, M.	2008	Annals of the Academy of Medicine Singapore	Department of Medicine, Faculty of Medicine and Health Science, Universiti Putra Malaysia, MalaysiaDepartment of Endocrinology, Tan Tock Seng Hospital, Singapore, Singapore15 SS 21/3 Damansara Utama, 47400 Petaling Jaya, Selangor, Malaysia	8
271	Qualitative and quantitative exfoliative cytology of normal oral mucosa in type 2 diabetic patients	Shareef, B. T.; Ang, K. T.; Naik, V. R.	2008	Medicina Oral, Patologia Oral y Cirugia Bucal	Oral Pathology and Medicine Unit, School of Dental Sciences, University Sains Malaysia, Kubang Kenan, Kelantan, MalaysiaSchool of Dental Sciences, University Sains Malaysia, Kubang Kenan, Kelantan, MalaysiaDepartment of Pathology, School of Medical Sciences, University Sains Malaysia, Kubang Kenan, Kelantan, MalaysiaOral Pathology and Medicine Unit, School of Dental Sciences, University Sains Mal…	44
272	Classification of vascular function in upper limb using bilateral photoplethysmographic signals	Shariati, N. H.; Zahedi, E.; Jajai, H. M.	2008	Physiological Measurement	Department of Electrical, Electronics and Systems Engineering, Faculty of Engineering, National University Malaysia (UKM), 43600 Bangi, Selangor, MalaysiaSchool of Electrical Engineering, SHARIF University of Technology, Azadi Ave 11365-9363, Tehran, IranWireless People, 22A, Persiaran Zaaba, TTDI, 60000 KL, Malaysia	12
273	A comparative study between honey and povidone iodine as dressing solution for Wagner type II diabetic foot ulcers	Shukrimi, A.; Sulaiman, A. R.; Halim, A. Y.; Azril, A.	2008	Medical Journal of Malaysia	Department of Orthopaedics, Kulliyyah of Medicine, International Islamic University Malaysia, 25710 Kuantan, Pahang, MalaysiaDepartment of Orthopaedics, School of Medical Sciences, University Sains Malaysia, 16150 Kota Bharu, Kelantan, Malaysia	96
274	In vitro alpha-glucosidase and alpha-amylase enzyme inhibitory effects of Andrographis paniculata extract and andrographolide	Subramanian, R.; Asmawi, M. Z.; Sadikun, A.	2008	Acta Biochim Pol	Department of Pharmacology, School of Pharmacy, Universiti Sains Malaysia, Penang, Malaysia. rmohans02@yahoo.co.in	274
275	Effect of andrographolide and ethanol extract of Andrographis paniculata on liver glycolytic, gluconeogenic, and lipogenic enzymes in a type 2 diabetic rat model	Subramanian, R.; Asmawi, M. Z.; Sadikun, A.	2008	Pharmaceutical Biology	Department of Pharmacology, School of Pharmacy, Universiti Sains Malaysia, Penang, MalaysiaDepartment of Pharmaceutical Chemistry, School of Pharmacy, Universiti Sains Malaysia, Penang, Malaysia	10
276	Prevalence of retinopathy in diabetic patients referred from clinic in University of Malaya Medical Centre	Tajunisah, I.; Sendhil Kumar, S. M. S.; Reddy, S. C.	2008	International Journal of Ophthalmology	Department of Ophthalmology Faculty of Medicine, University of Malaya, 50603 Kuala Lumpur, Malaysia	0
277	Prevalence of metabolic syndrome among Malaysians using the International Diabetes Federation, National Cholesterol Education Program and modified World Health Organization definitions	Tan, B. Y.; Kantilal, H. K.; Singh, R.	2008	Malaysian Journal of Nutrition	Faculty of Engineering and Science, Universiti Tunku Abdul Rahman, 53300 Kuala Lumpur, MalaysiaPantai Medical Center, Bangsar, Kuala Lumpur, Malaysia	35
278	Standard of care for type 2 diabetic patients in a public hospital general medical clinic: Report of a self-audit	Tan, F.; Chan, G.; Wong, J. S.; Rozario, F.	2008	Medical Journal of Malaysia	Department of Medicine, Sarawak General Hospital, Jalan Tun Ahmad Zaidi Adruce, 93586 Kuching, Sarawak, Malaysia	12
279	Gamma-glutamyltransferase level in pregnancy is an independent risk factor for gestational diabetes mellitus	Tan, P. C.; Mubarak, S.; Omar, S. Z.	2008	Journal of Obstetrics and Gynaecology Research	Department of Obstetrics and Gynecology, Faculty of Medicine, University of Malaya, Lembah Pantai, Kuala Lumpur, MalaysiaDepartment of Obstetrics and Gynecology, Faculty of Medicine, University of Malaya, Lembah Pantai, Kuala Lumpur 50603, Malaysia	12
280	Predictors for caesarean delivery and neonatal admission after trial of labour in women with one previous lower segment caesarean scar	Tan, P. C.; Subramaniam, R. N.; Omar, S. Z.	2008	Singapore Medical Journal	Department of Obstetrics and Gynaecology, Faculty of Medicine, University of Malaya, Lembah Pantai, Kuala Lumpur 50603, Malaysia	15
281	Islet autoimmunity status in Asians with young-onset diabetes (12-40 years): Association with clinical characteristics, beta cell function and cardio-metabolic risk factors	Thai, A. C.; Mohan, V.; Khalid, B. A. K.; Cockram, C. S.; Pan, C. Y.; Zimmet, P.; Yeo, J. P.; Xing, Z. X.; Li, S. H.; Juming, L.; Wan Mohamud, W. N.; Ismail, I. S.; Nadior, N.; Letchuman, G. R.; Singaraveloo, S.; Wan Bebakar, W. M.; Mohan, R.; Cheow, S. P.; Chuan, L. K.; Horn, L. C.; Subramaniam, T.; Bee, C. S.	2008	Diabetes Research and Clinical Practice	Department of Medicine, Yong Loo Lin School of Medicine, National University of Singapore, 5 Lower Kent Ridge Road, 119074 Singapore, SingaporeMadras Diabetes Research Foundation, Chennai, IndiaFaculty of Medicine, Universiti Kebangsaan Malaysia, Kebangsaan, MalaysiaFaculty of Medicine, The Chinese University of Hong Kong, Hong Kong, SAR, Hong KongChinese PLA General Hospital, Beijing, ChinaInter…	12
282	A comparison of three methods of measuring plasma glycosylated hemoglobin	Thevarajah, T. M.; Hasrsah, T.; Mohd. Ismail, A.; Yean, C. Y.	2008	Asian Biomedicine	Department of Pathology, Faculty of Medicine, University Malaya, Lembah Pantai, Kuala Lumpur 50903, MalaysiaClinical Diagnostic Laboratory, University Malaya Medical Centre, University Malaya, Lembah Pantai, Kuala Lumpur 50903, Malaysia	6
283	Association of G2350A polymorphism of angiotensin converting enzyme gene with essential hypertension and type 2 diabetes mellitus in Malaysian subjects	Vasudevan, R.; Ismail, P.; Stanslas, J.; Shamsudin, N.	2008	Journal of Biological Sciences	Molecular Biology Laboratory, Department of Biomedical Science, Universiti Putra Malaysia, Serdang, Selangor, MalaysiaDepartment of Medicine, Faculty of Medicine and Health Sciences, Universiti Putra Malaysia, Serdang, Selangor, Malaysia	7
284	Association of insertion/deletion polymorphism of alpha-adrenoceptor gene in essential hypertension with or without type 2 diabetes mellitus in Malaysian subjects	Vasudevan, R.; Ismail, P.; Stanslas, J.; Shamsudin, N.; Ali, A. B.	2008	International Journal of Biological Sciences	Molecular Biology Lab., Department of Biomedical Science, Universiti Putra Malaysia, Serdang 43400, MalaysiaDepartment of Medicine, Faculty of Medicine and Health Sciences, Serdang 43400, MalaysiaDepartment of Biomedical Science, Faculty of Medicine and Health Sciences, Universiti Putra Malaysia, Serdang 43400, Selangor DE, Malaysia	27
285	Compartmentalization of allogeneic T-cell responses in the bone marrow and spleen of humanized NOD/SCID mice containing activated human resident myeloid dendritic cells	Vuckovic, S.; Abdul Wahid, F. S.; Rice, A.; Kato, M.; Khalil, D.; Rodwell, R.; Hart, D. N. J.	2008	Experimental Hematology	Mater Medical Research Institute, Dendritic Cell Program, South Brisbane, QLD, AustraliaCell Therapy Center, Hospital University Kebangsaan Malaysia, Kuala Lumpur, MalaysiaQueensland Cord Blood Bank, Mater Health Services, South Brisbane, QLD, Australia	10
286	Morphometric analysis of skin microvasculature in the diabetic foot	Yusof, M. I.; Al-Astani, A. D.; Jaafar, H.; Rashid, F. A.	2008	Singapore Medical Journal	Department of Orthopaedics, School of Medical Science, Universiti Sains Malaysia, Jalan Raja Perempuan Zainab 2, Kubang Kerian 16150, MalaysiaDepartment of Pathology, School of Medical Science, Universiti Sains Malaysia, Kubang Kerian 16150, Malaysia	23
287	Use of antiplatelet agents for primary and secondary prevention of cardiovascular disease amongst type 2 diabetic patients	Zaman Huri, H.; Lee, Q. Y.; Pendek, R.; Sulaiman, C. Z.	2008	Journal of Pharmacy Practice	Department of Pharmacy, Faculty of Medicine, University of Malaya, Kuala Lumpur, MalaysiaDepartment of Medicine, Faculty of Medicine, University of Malaya, Kuala Lumpur, MalaysiaPharmacy Unit, University Malaya Medical Centre, Selangor, MalaysiaDepartment of Pharmacy, Faculty of Medicine, University of Malaya, 50603 Kuala Lumpur, Malaysia	5
288	Pocket-Sized Heimlich Valve (Pneumostat) After Bullae Resection: A 5-Year Review	Abdul Rahman, M. R.; Min Joanna, O. S.; Fikri, A. M.; Adeeb, S. M.; Zamrin, D. M.	2009	Annals of Thoracic Surgery	Division of Cardiothoracic Surgery, Universiti Kebangsaan Malaysia Medical Centre, Kuala Lumpur, MalaysiaDivision of Cardiothoracic Anesthesia, Heart and Lung Centre, Universiti Kebangsaan Malaysia Medical Centre, Kuala Lumpur, Malaysia	6
289	NÎµ-(Carboxymethyl)lysine and coronary atherosclerosis-associated low density lipoprotein abnormalities in type 2 diabetes: Current status	Ahmed, K. A.; Muniandy, S.; Ismail, I. S.	2009	Journal of Clinical Biochemistry and Nutrition	Department of Molecular Medicine, Faculty of Medicine, University of Malaya, 50603 Kuala Lumpur, MalaysiaDepartment of Medicine, University of Malaya Medical Center, University of Malaya, 50603 Kuala Lumpur, Malaysia	25
290	The impact of two diabetes educational programs on patients with diabetes in Malaysia	Al-Haddad, M. A.; Ibrahim, M. I. M.; Sulaiman, S. A. S.; Maarup, N.	2009	Journal of Clinical and Diagnostic Research	Department of Social and Administrative Pharmacy, School of Pharmaceutical Sciences, Universiti Sains Malaysia, 11800 Penang, MalaysiaDepartment of Clinical Pharmacy, School of Pharmaceutical Sciences, Universiti Sains Malaysia, 11800 Penang, MalaysiaHealth Center, Universiti Sains Malaysia, 11800 Penang, Malaysia	4
291	Kajian analisa kos pembekal perkhidmatan kesihatan bagi rawatan diabetic foot wad ortopedik Pusat Perubatan Universiti Kebangsaan Malaysia dalam tahun 2006	Amin, S. A.; Ali, M.; Aniza, I.; Rizal, A. M.; Saperi, S.; Amrizal, M.; Noriah, H.; Aishah, J.; Hazlinda, H.; Sharifa Hildah, S.	2009	Jurnal Kesihatan Masyarakat	Universiti Kebangsaan Malaysia Medical Centre, Malaysia	0
292	Acute effect of low and high glycemic index meals on post-prandial glycemia and insulin responses in patients with type 2 diabetes mellitus	Barakatun Nisak, M. Y.; Ruzita, A. T.; Norimah, A. K.; Nor Azmi, K.; Fatimah, A.	2009	Malaysian Journal of Medicine and Health Sciences	Department of Nutrition and Dietetics, Faculty of Medicine and Health Sciences, Universiti Putra Malaysia, Serdang, Selangor, MalaysiaDepartment of Nutrition and Dietetics, Faculty of Allied Health Sciences, Universiti Kebangsaan Malaysia, MalaysiaDepartment of Medicine, Faculty of Medicine, Universiti Kebangsaan Malaysia, MalaysiaDepartment of Nutrition and Dietetics, International Medical Unive…	4
293	The effects of palm oil tocotrienol-rich fraction supplementation on biochemical parameters, oxidative stress and the vascular wall of streptozotocin-induced diabetic rats	Budin, S. B.; Othman, F.; Louis, S. R.; Bakar, M. A.; Das, S.; Mohamed, J.	2009	Clinics (Sao Paulo)	Department of Biomedical Science, Faculty of Allied Health Sciences, Universiti Kebangsaan, Malaysia	119
294	Modeling of oscillatory bursting activity of pancreatic beta-cells under regulated glucose stimulation	Chew, Y. H.; Shia, Y. L.; Lee, C. T.; Majid, F. A. A.; Chua, L. S.; Sarmidi, M. R.; Aziz, R. A.	2009	Molecular and Cellular Endocrinology	Department of Bioprocess Engineering, Faculty of Chemical and Natural Resources Engineering, Universiti Teknologi Malaysia, 81310 Skudai Johor, MalaysiaChemical Engineering Pilot Plant (CEPP), Universiti Teknologi Malaysia, 81310 Skudai Johor, MalaysiaFaculty of Science, Engineering and Technology (FSET), Universiti Tunku Abdul Rahman, Jalan Universiti, Bandar Baru Barat, 31900 Kampar, Perak, Mal…	9
295	Interactions of Orthosiphon stamineus and Morinda citrifolia with hepatic aminopyrine metabolism by CYP3A in rats	Chin, J. H.; Mahfoudh, M.; Abas, H. H.	2009	Pharmacognosy Magazine	School of Pharmacy, UCSI University, UCSI Height, No.1, Jalan Menara Gading, 56000. Kuala Lumpur, MalaysiaSchool of Pharmaceutical Sciences, Universiti Sains Malaysia, 11800. Minden, Penang, Malaysia	3
296	Retrospective study of predictors for foot ulceration among diabetic patients attending Kuala Langat Health Centre from 1999 to 2008	Faridah, K.; Azmi, M. T.	2009	Jurnal Kesihatan Masyarakat	1.Universiti Kebangsaan Malaysia Medical Centre, Malaysia	5
297	Invasive rhinocerebral mucormycosis with orbital extension in poorly-controlled diabetes mellitus	Hadzri, M. H.; Azarisman, S. M.; Fauzi, A. R. M.; Kahairi, A.	2009	Singapore Medical Journal	Department of Medicine, International Islamic University Malaysia, Jalan Istana, Bandar Indera Mahkota, Kuantan 25200, MalaysiaDepartment of Otorhinolaryngology, International Islamic University Malaysia, Bandar Indera Mahkota, Kuantan 25200, Malaysia	26
298	Investigation of lipid profiles and lipid peroxidation in patients with type 2 diabetes	Hanachi, P.; Moghadam, R. H.; Latiffah, A. L.	2009	European Journal of Scientific Research	Women Research Centre, Biomedical Department, Alzahra University, Tehran, IranIlam Medical Science University, IranDepartment of Community Health, Faculty of Medicine and Health Sciences, University Putra Malaysia, Malaysia	17
299	Use of complementary and alternative medicine among patients with chronic diseases at outpatient clinics	Hasan, S. S.; Ahmed, S. I.; Bukhari, N. I.; Loon, W. C. W.	2009	Complementary Therapies in Clinical Practice	School of Pharmacy, International Medical University, No 126, Jalan 19/155B, Bukit Jalil, 57000 Kuala Lumpur, Malaysia	154
300	Perceptions and barriers towards provision of health promotion activities among community pharmacists in the State of Penang, Malaysia	Hassali, M. A.; Subish, P.; Shafie, A. A.; Ibrahim, M. I. M.	2009	Journal of Clinical and Diagnostic Research	Discipline of Social and Administrative Pharmacy, School of Pharmaceutical Sciences, Universiti Sains Malaysia, 11800 Minden, Penang, Malaysia	31
301	Glycaemic Control, Lipid Profile, Blood Pressure and Body Weight Status Among Diabetics in Rural Malaysia	Hazizi, A. S.; Zaitun, Y.; Kandiah, M.; Chan, S. P.	2009	International Medical Journal Malaysia	1.Universiti Putra Malaysia, Malaysia2.Universiti Putra Malaysia, Malaysia3.Universiti Putra Malaysia, Malaysia4.University of Malaya Medical Centre, Malaysia	4
302	A survey amongst Complementary Alternative Medicine (CAM) users with type 2 diabetes	Huri, H. Z.; Lian, G. T. P.; Hussain, S.; Pendek, R.; Widodo, R. T.	2009	International Journal of Diabetes and Metabolism	Department of Pharmacy, Faculty of Medicine, University Malaya, 50603 Kuala Lumpur, MalaysiaDepartment of Medicine, Faculty of Medicine, University of Malaya, Kuala Lumpur, Malaysia	20
303	Inclined ergometer to enhance fes-assisted indoor rowing exercise performance	Hussain, Z.; Tokhi, M. O.; Gharooni, S.; Jailani, R.; Kader Ibrahim, B. S. K.	2009	International Journal of Simulation: Systems, Science and Technology	Faculty of Electrical Engineering, Universiti Teknologi MARA, MalaysiaDepartment of Automatic Control and System Engineering, The University of Sheffield, United Kingdom	3
304	The use of HbA1C in the diagnosis of type 2 diabetes mellitus among high risk group in Hospital Universiti Sains Malaysia	Ibrahim, H.; Ismail, S. B.; Zukri, S. M.; Ismail, A. H.; Bebakar, W. M. W.	2009	International Medical Journal	Department of Family Medicine, School of Medical Sciences, Universiti Sains Malaysia, 16150 Kubang Kerian, Kelantan, MalaysiaDepartment of Science, Technology and Quantitative, Universiti Teknologi MARA Pulau Pinang, 13500 Permatang Pauh, Pulau Pinang, MalaysiaDepartment of Medicine, School of Medical Sciences, Universiti Sains Malaysia, 16150 Kubang Kerian, Kelantan, Malaysia	13
305	Universal versus selective screening for detection of gestational diabetes mellitus in a Malaysian population	Idris, N.; Che Hatikah, C. H.; Murizah, M. Z.; Rushdan, M. N.	2009	Malaysian Family Physician	Department of Obstetrics and Gynaecology, International Medical University, IMU Clinical School, Jalan Rasah, 70300 Seremban, Negeri Sembilan, MalaysiaDepartment of Obstetrics and Gynaecology, Hospital Sultanah Bahiyah, Alor Setar, Kedah, Malaysia	15
306	Effects of cocoa extract containing polyphenols and methylxanthines on biochemical parameters of obese-diabetic rats	Jalil, A. M. M.; Ismail, A.; Pei, P. C.; Hamid, M.; Kamaruddin, S. H. S.	2009	Journal of the Science of Food and Agriculture	Department of Nutrition and Dietetics, Faculty of Medicine and Health Sciences, Universiti Putra Malaysia, 43400 UPM Serdang, Selangor, MalaysiaDepartment of Biomedical Sciences, Faculty of Medicine and Health Sciences, Universiti Putra Malaysia, 43400 UPM Serdang, Selangor, MalaysiaDepartment of Microbiology, Faculty of Biotechnology and Molecular Sciences, Universiti Putra Malaysia, 43400 UPM S…	36
307	Stres di kalangan pesakit diabetis mellitus dengan komplikasi di Hospital Raja Perempuan Zainab II, Kota Bharu, Kelantan	Jamsiah, M.; Zurainatual Irwani, I.; Sh Ezat, W. P.; Shamsul, S. A.; Rahmah, M. A.	2009	Jurnal Kesihatan Masyarakat	1.Universiti Kebangsaan Malaysia Medical Centre, Malaysia	0
308	Factors related to poor control of hypertension in the hypertension clinic	Kadir, S. C.; Mohamed, M. S.; Yusof, Z.	2009	International Medical Journal	Department of Internal Medicine, School of Medical Sciences, Universiti Sains Malaysia, 16150 Kubang Kerian, Kelantan, Malaysia	4
309	Prognostic factors of severe traumatic brain injury outcome in children aged 2-16 years at a major Neurosurgical Referral Centre	Kan, C. H.; Saffari, M.; Khoo, T. H.	2009	Malaysian Journal of Medical Sciences	Department of Neurosurgery, Hospital Kuala Lumpur, Jalan Pahang, 50586 Kuala Lumpur, MalaysiaDepartment of Neurosciences, Hospital Universiti Sains Malaysia, Jln Raja Perempuan Zainab II, 16150 Kubang Kerian, Kelantan, MalaysiaDepartment of Anaesthesiology, Hospital Pulau Pinang, Jalan Residensi, 10990 Penang, Malaysia	13
310	Group B Streptococcus infection: Epidemiology, serotypes, and antimicrobial susceptibility of selected isolates in the population beyond infancy (excluding females with genital tract- and pregnancy-related isolates) at the University Malaya Medical Centre, Kuala Lumpur	Karunakaran, R.; Raja, N. S.; Hafeez, A.; Puthucheary, S. D.	2009	Japanese Journal of Infectious Diseases	Department of Medical Microbiology, Faculty of Medicine, University of Malaya, 50603 Kuala Lumpur, Malaysia	16
311	F2-isoprostanes as novel biomarkers for type 2 diabetes: A review	Kaviarasan, S.; Muniandy, S.; Qvist, R.; Ismail, I. S.	2009	Journal of Clinical Biochemistry and Nutrition	Department of Medicine, University of Malaya Medical Center, University of Malaya, 50603 Kuala Lumpur, MalaysiaDepartment of Molecular Medicine, Faculty of Medicine, University of Malaya, 50603 Kuala Lumpur, Malaysia	40
312	Effect of calcium channel blockade on adrenergically induced renal vasoconstriction in rat models of renal impairment	Khan, A. H.; Sattar, M. A.; Abdullah, N. A.; Johns, E. J.	2009	Clinical and Experimental Pharmacology and Physiology	Department of Physiology, Aras Windle, University College Cork, College Road, Cork, IrelandTulane Hypertension and Renal Center of Excellence, Tulane University, New Orleans, LA, United StatesSchool of Pharmaceutical Sciences, Universiti Sains Malaysia, Penang, MalaysiaDepartment of Pharmacology, Faculty of Medicine, Universiti Malaya, Kuala Lumpur, MalaysiaDepartment of Physiology, Aras Windle, …	8
313	Functional subtypes of renal alpha1-adrenoceptor in spontaneously hypertensive rats with streptozotocin-induced experimental diabetic nephropathy	Khan, M. A.; Sattar, M. A.; Abdullah, N. A.; Abdulla, M. H.; Salman, I. M.; Kazi, R. N.; Swarup, K. R.; Rathore, H. A.; Basri, F.; Hussain, N. M.; Dewa, A.; Johns, E. J.	2009	Kidney Blood Press Res	School of Pharmaceutical Sciences, Universiti Sains Malaysia, Penang, Malaysia. ahkhan@tulane.edu	9
314	Effectiveness of open-label losartan/hydrochlorothiazide combination therapy in Asian patients with hypertension not controlled with ACE inhibitor or ARB monotherapy	Kim, K. S.; Fan, W. H.; Kim, Y. D.; Zhu, W.; Ngau, Y. Y.; Tong, P.; Kim, B. S.; Santos, M.; Lin, W. H.; Buranakitjaroen, P.; Massaad, R.; Smith, R. D.	2009	Hypertension Research	Department of Internal Medicine, Daegu Catholic University Medical Center, Daegu, South KoreaDepartment of Internal Medicine, Huashan Hospital, Shanghai, ChinaDepartment of Internal Medicine, Dong-A University Hospital, Busan, South KoreaDepartment of Internal Medicine, Peking Union Medical College Hospital, Beijing, ChinaDepartment of Internal Medicine, Hospital Kuala Lumpur, Kuala Lumpur, Malay…	12
315	Effect of diaphragmatic breathing on heart rate variability in ischemic heart disease with diabetes	Kulur, A. B.; Haleagrahara, N.; Adhikary, P.; Jeganathan, P. S.	2009	Arquivos Brasileiros de Cardiologia	Faculty of Medicine, University College of Sedaya International, Kuala Lumpur, MalaysiaSchool of Medicine, International Medical University, Plaza Komanwel, Bukit Jalil, 57000 Kuala Lumpur, MalaysiaFaculty of Medicine, Kasturba Medical College, Mangalore, India	28
316	An architectural design of virtual dietitian (ViDi) for diabetic patients	Lokman, A. S.; Zain, J. M.	2009	IEEE	Faculty of Computer Systems and Software Engineering, Universiti Malaysia Pahang, Lebuhraya Tun Razak, 26300, Malaysia	9
317	The improvement of hypertension by probiotics: Effects on cholesterol, diabetes, renin, and phytoestrogens	Lye, H. S.; Kuan, C. Y.; Ewe, J. A.; Fung, W. Y.; Liong, M. T.	2009	International Journal of Molecular Sciences	School of Industrial Technology, Universiti Sains Malaysia, 11800 Penang, Malaysia	210
318	Liraglutide, a once-daily human GLP-1 analogue, added to a sulphonylurea over 26 weeks produces greater improvements in glycaemic and weight control compared with adding rosiglitazone or placebo in subjects with Type 2 diabetes (LEAD-1 SU)	Marre, M.; Shaw, J.; BrÃ¤ndle, M.; Bebakar, W. M. W.; Kamaruddin, N. A.; Strand, J.; Zdravkovic, M.; Le Thi, T. D.; Colagiuri, S.	2009	Diabetic Medicine	Service d'Endocrinologie DiabÃ©tologie Nutrition, Groupe Hospitalier Bichat - Claude Bernard, 46 rue Henri Huchard, 75722 Paris Cedex 18, FranceInternational Diabetes Institute, Melbourne, AustraliaDivision of Endocrinology, Diabetes and Osteology, Kantonsspital St Gallen, SwitzerlandDepartment of Medicine, Hospital Universiti Sains, Kelantan, MalaysiaDepartment of Medicine, National University o…	947
319	Sociodemographic and lifestyle factors as the risk of diabetic foot ulcer in the university of malaya medical centre	Misliza, A.; Ayu S, M.	2009	Journal of Health and Translational Medicine	Department of Social and Preventive Medicine, Faculty of Medicine, University of Malaya, Kuala Lumpur 50603, Malaysia	6
320	Optimal cut-off levels to define obesity: Body mass index and waist circumference, and their relationship to cardiovascular disease, dyslipidaemia, hypertension and diabetes in Malaysia	Mohd Zaher, Z. M.; Zambari, R.; Pheng, C. S.; Muruga, V.; Ng, B.; Appannah, G.; Onn, L. T.	2009	Asia Pacific Journal of Clinical Nutrition	Department of Medicine, International Medical University, Kuala Lumpur, MalaysiaDepartment of Cardiology, National Heart Institute, Kuala Lumpur, MalaysiaDepartment of Medicine, University Malaya, Kuala Lumpur, MalaysiaSanofi-aventis Malaysia, Kuala Lumpur, MalaysiaClinical Research Centre, Kuala Lumpur Hospital, Kuala Lumpur, Malaysia	49
321	Efficacy of benfluorex in combination with sulfonylurea in type 2 diabetic patients: An 18 to 34-week, open-label, extension period	Moulin, P.; AndrÃ©, M.; Alawi, H.; Dos Santos, L. C.; Khalid, A. K.; Koev, D.; Moore, R.; Serban, V.; Picandet, B.; Francillard, M.	2009	Diabetes and Metabolism	Service d'endocrinologieÂ -Â unitÃ© 11, HÃ´pital cardiovasculaire Louis-Pradel, Hospices civils de Lyon, universitÃ© Lyon-1, 28, avenue Doyen-Lepine, 69677 Bron cedex, FranceInstitut de recherches internationales Servier, Courbevoie, FranceDiabetes Center, Saarlouis, GermanyUniversity Hospital of Coimbra, Coimbra, PortugalUniversity Kebangsaan, Kuala Lumpur, MalaysiaUniversity of Sofia, Sofia, Bu…	4
322	Diabetic artefacts in forensic practice	Murty, O. P.	2009	Journal of Forensic and Legal Medicine	Forensic Medicine, Faculty of Medicine, UITM, Malaysia 40450, Malaysia	1
323	Maternal plasma soluble fms-like tyrosine kinase-1 and placental growth factor levels as biochemical markers of gestational hypertension for Malaysian mothers	Nadarajah, V. D.; Min, R. G. L. Y.; Judson, J. P.; Jegasothy, R.; Ling, E. H. P.	2009	Journal of Obstetrics and Gynaecology Research	Human Biology Section, International Medical University, Kuala Lumpur, MalaysiaObstetrics and Gynaecology Department, Hospital Tuanku Jaafar, Jalan Rasah, Negeri Sembilan, Malaysia	9
324	A study of risk factors associated with diabetic foot, knowledge and practice of foot care among diabetic patients	Naicker, A. S.; Ohnmar, H.; Choon, S. K.; Yee, K. L. C.; Naicker, M. S.; Das, S.; Roohi, S. A.	2009	International Medical Journal	Department of Rehabilitation, Universiti Kebangsaan Malaysia Medical Centre, MalaysiaMinistry of Health, MalaysiaDepartment of Pathology, University Malaya Medical Centre, MalaysiaDepartment of Anatomy, Universiti Kebangsaan Malaysia Medical Centre, MalaysiaDepartment of Orthopedics, University Putra Malaysia, Malaysia	10
325	Role of ampicillin-sulbactam: a district hospitalâ€™s experience in treating diabetic foot ulcers	Ng, C. S.; Vadivelu, M.; Chan, K. Y.	2009	International e-Journal of Science, Medicine & Education	1.Hospital Tuanku Ampuan Najihah, Malaysia2.Hospital Tuanku Ampuan Najihah, Malaysia3.Hospital Tuanku Ampuan Najihah, Malaysia	0
326	Melioidotic prostatic abscess in Pahang	Ng, T. H.; How, S. H.; Amran, A. R.; Razali, M. R.; Kuan, Y. C.	2009	Singapore Medical Journal	Department of Internal Medicine, Faculty of Medicine, International Islamic University Malaysia, PO Box 141, Kuantan 27510, MalaysiaDepartment of RadiologyDepartment of Internal Medicine, Hospital Tengku Ampuan Afzan, Kuantan 25100, Malaysia	11
327	Hypoglycemic effect of quassinoids from Brucea javanica (L.) Merr (Simaroubaceae) seeds	NoorShahida, A.; Wong, T. W.; Choo, C. Y.	2009	Journal of Ethnopharmacology	MedChem Herbal Research Group, Faculty of Pharmacy, Universiti Teknologi MARA, 40450 Shah Alam, Selangor, MalaysiaNon-Destructive Biomedical and Pharmaceutical Research Centre, Universiti Teknologi MARA, 40450 Shah Alam, Selangor, Malaysia	53
328	Effects of Strobilanthes crispus juice on wound healing and antioxidant enzymes in normal and streptozotocin-induced diabetic rats	Norfarizan-Hanoon, N. A.; Asmah, R.; Rokiah, M. Y.; Fauziah, O.; Faridah, H.	2009	Journal of Biological Sciences	School of Health Sciences, Universiti Sains Malaysia, 16150 Kubang Kerian, Kelantan, MalaysiaDepartment of Nutrition and Dietetics, Faculty of Medicine and Health Sciences, Universiti Putra Malaysia, 43400 Serdang, Selangor, MalaysiaDepartment of Human Anatomy, Faculty of Medicine and Health Sciences, Universiti Putra Malaysia, 43400 Serdang, Selangor, MalaysiaMalaysian Agricultural Research and …	10
329	Antihyperglycemic hypolipidemic and antioxidant enzymes effect of Strobilanthes crispus juice in normal and streptozotocin-induced diabetic male and female rats	Norfarizan-Hanoon, N. A.; Asmah, R.; Rokiah, M. Y.; Fauziah, O.; Faridah, H.	2009	International Journal of Pharmacology	School of Health Sciences, Universiti Sains Malaysia, Health Campus, 16150 Kubang Kerian Kelantan, MalaysiaDepartment of Nutrition and Dietetics, Universiti Putra Malaysia, 43400 Serdang Selangor, MalaysiaDepartment of Human Anatomy, Faculty of Medicine and Health Sciences, Universiti Putra Malaysia, 43400 Serdang Selangor, MalaysiaMalaysian Agricultural Research and Development Institute, Serdan…	14
330	The effects of short-term, rapid glycemic control on the peroneal nerve function and serum VCAM-1 and AGE in type 2 diabetic patients in Malaysia	Norlinah, M.; Hamizah, R.; Md Isa, S.; Wan Nazaimoon, W.; Khalid, B. A. K.	2009	Indian Journal of Medical Sciences	Department of Medicine, UKM Medical Center, Jalan Yaacob Latiff, 56000 Bandar Tun Razak, Kuala Lumpur, MalaysiaInstitute for Medical Research of Malaysia (IMR), Kuala Lumpur, Malaysia	15
331	Maggot debridement therapy with Lucilia cuprina: A comparison with conventional debridement in diabetic foot ulcers	Paul, A. G.; Ahmad, N. W.; Lee, H.; Ariff, A. M.; Saranum, M.; Naicker, A. S.; Osman, Z.	2009	International Wound Journal	Department of Orthopaedic, Surgery Sarawak General Hospital, Sarawak, MalaysiaDepartment of Entomology, Institute for Medical Research, Kuala Lumpur, MalaysiaInstitute of Orthopaedics and Traumatology, Hospital Kuala Lumpur, Kuala Lumpur, MalaysiaDepartment of Orthopaedic, Surgery Sarawak General Hospital, 93586 Sarawak, Malaysia	104
332	A new smooth support vector machine and its applications in diabetes disease diagnosis	Purnami, S. W.; Embong, A.; Zain, J. M.; Rahayu, S. P.	2009	Journal of Computer Science	Faculty of Computer System and Software Engineering, University Malaysia Pahang, Lebuh Raya Tun Abdul Razak 26300, Kuantan Pahang, MalaysiaDepartment of Statistics, Institute of Technology Sepuluh Nopember Surabaya Keputih, Sukolilo, Surabaya, 60111, Indonesia	49
333	Association of serum lipid profile with retinal hard exudates among patients with type 2 diabetes mellitus	Qader, A. M. A.; Embong, Z.; Shaharuddin, B.; Bariyah, S.; Hamid, S.; Ismail, S.	2009	International Journal of Ophthalmology	Department of Ophthalmology, School of Medical Sciences, University Sains Malaysia, Health Campus, 16150 Kubang Kerian, Kelantan, MalaysiaDepartment of Chemopathology, School of Medical Sciences, University Sains Malaysia, 16150 Kubang Kerian, Kelantan, Malaysia	1
334	Treatment of diabetic vasculopathy with rosiglitazone and ramipril: Hype or hope	Rahman, S.; Ismail, A.; Rahman, A. R.	2009	International Journal of Diabetes in Developing Countries	Department of Clinical Sciences, School of Life Sciences, University of Bradford, Bradford BD7 1DP, United KingdomDepartment of Community Medicine, Universiti Sains Malaysia, 16150 Kubang Kerian Kelantan, MalaysiaCyberjaya University College of Medical Sciences, 63000 Cyberjaya, Malaysia	9
335	Analysis of renin-angiotensin aldosterone system gene polymorphisms in malaysian essential hypertensive and type 2 diabetic subjects	Ramachandran, V.; Ismail, P.; Stanslas, J.; Shamsudin, N.	2009	Cardiovascular Diabetology	Department of Biomedical Science, Faculty of Medicine and Health Sciences, Universiti Putra Malaysia, Selangor, MalaysiaDepartment of Medicine, Faculty of Medicine and Health Sciences, Universiti Putra Malaysia, Selangor, Malaysia	36
336	Validation and Psychometric Properties of Bahasa Malaysia Version of the Depression Anxiety And Stress Scales (DASS) Among Diabetic Patients	Ramli, M.; Salmiah, M. A.; Nurul Ain, M.	2009	Malaysian Journal of Psychiatry	1.International Islamic University Malaysia, Malaysia2.Universiti Teknologi MARA, Malaysia3.Universiti Teknologi MARA, Malaysia	41
337	Automatic tracing of optic disc and exudates from color fundus images using fixed and variable thresholds	Reza, A. W.; Eswaran, C.; Hati, S.	2009	Journal of Medical Systems	Centre for Multimedia and Distributed Computing, Faculty of Information Technology, Multimedia University, 63100 Cyberjaya, Malaysia	91
338	Facial nerve paralysis: A rare complication of parotid abscess	Sabir Husin Athar, P. P.; Yahya, Z.; Mat Baki, M.; Abdullah, A.	2009	Malaysian Journal of Medical Sciences	Ear, Nose and Throat-Head and Neck Consultant Clinic, Seremban Specialist Hospital, Jalan Toman 1, Kemayan Square, 70200 Seremban, Negeri Sembilan, MalaysiaDepartment of Otorhinolaryngology-Head and Neck Surgery, 50586 Hospital Kuala Lumpur, MalaysiaDepartment of Otorhinolaryngology-Head and Neck Surgery, 5600 Universiti Kebangsaan Malaysia Medical Centre, Malaysia	11
339	Pathogenesis of diabetic kidney disease: Review of cellular aspects of renal lesions	Sahib, M. N.; Abdulameer, S. A.; Aziz, N. Abd; Hassan, Y.	2009	African Journal of Pharmacy and Pharmacology	School of Pharmaceutical Sciences, University Sains Malaysia, Minden 1800, Pulau Penang, Penang, Malaysia	10
340	The role of renal sympathetic nerve activity in mediating renal hemodynamic alterations in rat models of renal impairment	Salman, I. M.; Sattar, M. A.; Abdullah, N. A.; Ameer, O. Z.; Abdulla, M. H.; Basri, F.; Hussain, N. J. M.; Khan, Md A. H.; Yam, M. F.; Anand Swarup, K. R. L.; Rathore, H. A.; Kazi, R. N.; Sriramaneni, R. N.; Johns, E. J.	2009	Advances in Clinical and Experimental Medicine	Department of Cardiovascular and Renal Physiology and Pharmacology, School of Pharmaceutical Sciences, Universiti Sains Malaysia, 11800 Minden Penang, MalaysiaDepartment of Pharmacology, Faculty of Medicine, Universiti Malaya, Kuala Lumpur, MalaysiaTulane Hypertension and Renal Center of Excellence, Tulane University Health Science Center, New Orleans, LA, United StatesDepartment of Physiology, A…	5
341	Renal function and hemodynamics in recent onset type 1 diabetes mellitus in sprague dawley rats	Salman, I. M.; Sattar, M. A.; Abdullah, N. A.; Ameer, O. Z.; Salman, H. M.; Abdulla, M. H.; Basri, F.; Hussain, N. J. M.; Yam, M. F.; Naidu, S. R.; Anand Swarup, K. R. L.; Rathore, H. A.; Kazi, R. N.; Khan, Md A. H.; Johns, E. J.	2009	Pharmacologyonline	Department of Cardiovascular and Renal Physiology and Pharmacology, School of Pharmaceutical Sciences, Universiti Sains Malaysia, 11800 Minden Penang, MalaysiaDepartment of Pharmacology, Faculty of Medicine, Universiti Malaya, Kuala Lumpur, MalaysiaCollege of Pharmacy, University of Baghdad, Baghdad, IraqTulane Hypertension and Renal Center of Excellence, Tulane University Health Science Center, …	2
342	Economic burden of diabetic care in government health facilities in Selangor	Sharifa Ezat, W. P.; Azimatun, N. A.; Amrizal, M. N.; Rohaizan, J.; Saperi, B. S.	2009	Jurnal Kesihatan Masyarakat	1.Universiti Kebangsaan Malaysia Medical Centre, Malaysia	7
343	Preparation, characterization, and in vivo evaluation of insulin-loaded PLA-PEG microspheres for controlled parenteral drug delivery	Sheshala, R.; Peh, K. K.; Darwis, Y.	2009	Drug Development and Industrial Pharmacy	School of Pharmaceutical Sciences, Universiti Sains Malaysia, Minden, Penang, Malaysia	26
344	Once-daily initiation with biphasic insulin aspart 30 versus insulin glargine in patients with type 2 diabetes inadequately controlled with oral drugs: An open-label, multinational RCT	Strojek, K.; Bebakar, W. M. W.; Khutsoane, D. T.; Pesic, M.; Å mahelova, A.; Thomsen, H. F.; Kalra, S.	2009	Current Medical Research and Opinion	Department of Internal Diseases Diabetology and Nephrology, Silesian Medical University, Zabrze, PolandSchool of Medical Sciences, University Sains Malaysia, Kelantan, MalaysiaMedi-Clinic, Bloemfontein, South AfricaClinical Centre Nis, Endocrinology, Diabetes and Metabolic Disorders Clinic, Nis, SerbiaDepartment of Metabolic Care and Gerontology, University Hospital, Charles University, Hradec Kr…	99
345	Characterizing the mechanisms of insulin vasodilatation of normal and streptozotocin-induced diabetic rat aorta	Subramaniam, G.; Achike, F. I.; Mustafa, M. R.	2009	Journal of Cardiovascular Pharmacology	Department of Pharmacology, Faculty of Medicine, University of Malaya, Kuala Lumpur, MalaysiaClinical Sciences Section, International Medical University, Kuala Lumpur, Malaysia	6
346	Ophthalmology inpatient consultation: Does it make a difference to inpatient management?	Tajunisah, I.; Azida, J.; Ophthal, M.; Zurina, Z. A.; Ophthal, M.; Reddy, S. C.	2009	Medical Journal of Malaysia	Department of Ophthalmology, Faculty of Medicine, University of Malaya, 50603 Kuala Lumpur, Malaysia	6
347	Unusual presentation of pheochromocytoma with ischemic sigmoid colitis and stenosis	Tan, F.; Thai, A. C.; Cheah, W. K.; Mukherjee, J. J.	2009	Southern Medical Journal	Department of Medicine, Sarawak General Hospital, MalaysiaDepartments of Medicine and Surgery, National University Hospital, SingaporeDepartment of Medicine, Sarawak General Hospital, Jalan Tun Ahmad Zaidi Adruce, 93586 Kuching, Sarawak, Malaysia	3
348	The 50-g glucose challenge test and pregnancy outcome in a multiethnic Asian population at high risk for gestational diabetes	Tan, P. C.; Ling, L. P.; Omar, S. Z.	2009	International Journal of Gynecology and Obstetrics	Department of Obstetrics and Gynecology, Faculty of Medicine, University of Malaya, Kuala Lumpur, Malaysia	36
349	Adjunctive Use of Superoxidized Solution in Chest Wall Necrotizing Soft Tissue Infection	Tata, M. D.; Kwan, K. C.; Abdul-Razak, M. R.; Paramalingam, S.; Yeen, W. C.	2009	Annals of Thoracic Surgery	Division of Cardiothoracic Surgery, Department of Surgery, University of Malaya Medical Center, Kuala Lumpur, Malaysia	3
350	The effect of topical extract of Momordica charantia (bitter gourd) on wound healing in nondiabetic rats and in rats with diabetes induced by streptozotocin	Teoh, S. L.; Latiff, A. A.; Das, S.	2009	Clinical and Experimental Dermatology	Department of Anatomy, Universiti Kebangsaan Malaysia, Jalan Raja Muda Abdul Aziz, 50300 Kuala Lumpur, Malaysia	70
351	A histological study of the structural changes in the liver of streptozotocin-induced diabetic rats treated with or without Momordica charantia (bitter gourd)	Teoh, S. L.; Latiff, A. A.; Das, S.	2009	Clinica Terapeutica	Department of Anatomy, Universiti Kebangsaan Malaysia, Jalan Raja Muda Abdul Aziz, 50300 Kuala Lumpur, Malaysia	21
352	Interference of hemoglobinA1c (HbA1c) detection using ion-exchange high performance liquid chromatography (HPLC) method by clinically silent hemoglobin variant in University Malaya Medical Centre (UMMC)-A case report	Thevarajah, M.; Nadzimah, M. N.; Chew, Y. Y.	2009	Clinical Biochemistry	Department of Pathology, Faculty of Medicine, University Malaya Medical Centre, Lembah Pantai, 50903 Kuala Lumpur, MalaysiaClinical Diagnostic Laboratory, University Malaya Medical Centre, University Malaya, Lembah Pantai, 50903 Kuala Lumpur, Malaysia	36
353	Stigma Arising From Family Members Of The Mentally Ill Patients In Hospital Taiping	Tuti MD ; Nursyuhaida MN ; Nik Siti Fatimah M ; Faridah Hanim Z ; Nor Akmar S ; CT Effa FMF ; Khairunnisa MZ ; Marhani M; Z, Ruzanna	2009	Malaysian Journal of Psychiatry	Department of Psychiatry, Universiti Kebangssan Malaysia MedicalCenter, Universiti Kebangsaan Malaysia Medical Center	3
354	Second derivative of photoplethysmogram in estimating vascular aging among diabetic patients	Usman, S. B.; Ali, M. A. B. M.; Reaz, Md M. B. I.; Chellapan, K.	2009	IEEE	Department of Electrical, College of Science and Technology, UTM International Campus, Kuala Lumpur, MalaysiaDepartment of Electrical, Electronic and Systems Engineering, Faculty of Engineering and Built Environment, Universiti Kebangsaan Malaysia, MalaysiaFaculty of Information Technology, Universiti Tun Abdul Razak, Kelana Jaya, Malaysia	1
355	Analysis of three genetic polymorphisms in Malaysian essential hypertensive and type 2 diabetic subjects	Vasudevan, R.; Ismail, P.; Stanslas, J.; Shamsudin, N.	2009	African Journal of Biotechnology	Department of Biomedical Science, Faculty of Medicine and Health Sciences, Universiti Putra Malaysia, Selangor, MalaysiaDepartment of Medicine, Faculty of Medicine and Health Sciences, Universiti Putra Malaysia, Selangor, Malaysia	2
356	Diabetes control - The legacy of a memory	Vijay, A. P.; Chan, S. P.	2009	Journal of Health and Translational Medicine	Department of Medicine, University Malaya Medical Centre, Kuala Lumpur, Malaysia	1
357	Improvement of ANN-BP by data pre-segregation using SOM	Weng, L. Y.; Omar, J. B.; Siah, Y. K.; Abidin, I. B. Z.; Ahmed, S. K.	2009	IEEE	College of Engineering, Universiti Tenaga Nasional (UNITEN), Malaysia Km 7, Kajang-Puchong Road, 43009, Kajang, Selangor Darul Ehsan, Malaysia	5
358	Chitosan and its use in design of insulin delivery system	Wong, T. W.	2009	Recent Patents on Drug Delivery and Formulation	Particle Design Research Group, Faculty of Pharmacy, Universiti Teknologi MARA, 40450 Shah Alam, Selangor, MalaysiaNon-Destructive Biomedical and Pharmaceutical Research Centre, Universiti Teknologi MARA, 40450 Shah Alam, Selangor, Malaysia	91
359	Differential transcriptional expression of PPARÎ±, PPARÎ³1, and PPARÎ³2 in the peritoneal macrophages and T-cell subsets of non-obese diabetic mice	Yaacob, N. S.; Kaderi, M. A.; Norazmi, M. N.	2009	Journal of Clinical Immunology	School of Medical Sciences, Universiti Sains Malaysia Health Campus, 16150, Kubang Kerian, Kelantan, MalaysiaSchool of Health Sciences, Universiti Sains Malaysia Health Campus, 16150, Kubang Kerian, Kelantan, Malaysia	10
360	Adult varicella zoster infection complicated with streptococcal retrosternal abscess	Yap, F. B. B.; Sze, T. K.	2009	Southern Medical Journal	Department of Dermatology, Sarawak General Hospital, Jalan Hospital, 93586 Kuching, Sarawak, Malaysia	2
361	Omega-3 fatty acids: A comprehensive review of their role in health and disease	Yashodhara, B. M.; Umakanth, S.; Pappachan, J. M.; Bhat, S. K.; Kamath, R.; Choo, B. H.	2009	Postgraduate Medical Journal	Department of Medicine, Melaka Manipal Medical College, Melaka, MalaysiaDepartment of Obstetrics and Gynaecology, Melaka Manipal Medical College, Melaka, MalaysiaDepartment of Community Medicine, Melaka Manipal Medical College, Melaka, MalaysiaDepartment of Medicine, Melaka Manipal Medical College, 75150, Melaka, Malaysia	241
362	A low-GI diet is associated with a short-term improvement of glycaemic control in Asian patients with type 2 diabetes	Yusof, B. N. M.; Talib, R. A.; Kamaruddin, N. A.; Karim, N. A.; Chinna, K.; Gilbertson, H.	2009	Diabetes, Obesity and Metabolism	Department of Nutrition and Dietetics, Faculty of Medicine and Health Sciences, University Putra Malaysia, 43400 Serdang Selangor, MalaysiaDepartment of Nutrition and Dietetics, Faculty of Allied Health Sciences, University Kebangsaan Malaysia, Kuala Lumpur, MalaysiaDepartment of Medicine, Faculty of Medicine, University Kebangsaan Malaysia, Kuala Lumpur, MalaysiaDepartment of Statistics, Faculty…	35
363	A neural network approach in predicting the blood glucose level for diabetic patients	Zainuddin, Z.; Pauline, O.; Ardil, C.	2009	World Academy of Science, Engineering and Technology	School of Mathematical Sciences, University Science of Malaysia, 11800 Penang, MalaysiaNational Academy of Aviation, AZ1045, Baku, Azerbaijan	48
364	Immunolocalization of insulin-like growth factors and their receptors in the diabetic mouse oviduct and uterine tissues during the preimplantation period	Zakaria, R.; Rajikin, M. H.; Yaacob, N. S.; Nor, N. M.	2009	Acta Histochemica	School of Medical Sciences, Universiti Sains Malaysia, 16150 Kota Bharu, Kelantan, MalaysiaFaculty of Medicine, Universiti Teknologi MARA, 40450 Shah Alam, Selangor, MalaysiaSchool of Health Sciences, Universiti Sains Malaysia, 16150 Kota Bharu, Kelantan, Malaysia	3
365	The effects of Momordica charantia on the liver in streptozotocin-induced diabetes in neonatal rats	Abdollahi, M.; Zuki, A. B. Z.; Goh, Y. M.; Rezaeizadeh, A.; Noordin, M. M.	2010	African Journal of Biotechnology	Department of Veterinary Preclinical Sciences, Faculty of Veterinary Medicine, University Putra Malaysia, 43400 UPM, Serdang, Selangor, MalaysiaInstitute of Bioscience, University Putra Malaysia, 43400 UPM, Serdang, Selangor, MalaysiaDepartment of Veterinary Pathology and Microbiology, Faculty of Veterinary Medicine, University Putra Malaysia, 43400 UPM, Serdang, Selangor, Malaysia	33
366	Assessment on Functionality and Viability of ÃŽÂ² cells Following Repetitive Dosage Administration of Ethanolic Extracts of Andrographis paniculata on Streptozotocin-induced Diabetic Rats	Abdul Razak, K.; Mariam, A.; Amirin, S.; Mohd Zaini, A.	2010	International Medical Journal Malaysia	International Islamic University Malaysia, Malaysia, Universiti Sains Malaysia, Malaysia	1
367	Current clinical status and complications among type 2 diabetic patients in Universiti Sains Malaysia hospital	Abougalambou, S. S. I.; Mohamed, M.; Sulaiman, S. A. S.; Abougalambou, A. S.; Hassali, M. A.	2010	International Journal of Diabetes Mellitus	Discipline of Clinical Pharmacy, School of Pharmaceutical Sciences, Universiti Sains Malaysia (USM), MalaysiaDepartment of Medicine, School of Medical Sciences, Universiti Sains Malaysia (USM), MalaysiaNational Heart Institute (IJN), Kuala Lumpur, MalaysiaDiscipline of Social and Administrative Pharmacy, School of Pharmaceutical Sciences, Universiti Sains Malaysia (USM), Malaysia	22
368	Inhibitory properties of Ficus deltoidea on Î±-glucosidase activity	Adam, Z.; Khamis, S.; Ismail, A.; Hamid, M.	2010	Research Journal of Medicinal Plant	Medical Technology Division, Malaysian Nuclear Agency, Bangi 43000 Kajang, Selangor, MalaysiaDepartment of Nutrition and Dietetics, Faculty of Medicine and Health Sciences, Universiti Putra Malaysia, 43400 Serdang, Selangor, MalaysiaDepartment of Microbiology, Faculty of Biotechnology and Biomolecular Sciences, Universiti Putra Malaysia, 43400 Serdang, Selangor, Malaysia	23
369	The Development and Validation of Diabetes Knowledge Questionnaire for the Indigenous Population in Malaysia	Ahmad B ; Ramadas A ; K.F, Quek	2010	Medical Journal of Malaysia	Jeffrey Cheah School of Medicine and Health Sciences, Monash University Sunway Campus, Jalan Lagoon Selatan, Bandar Sunway, 46150Petaling Jaya, Malaysia	8
370	Determination of foveal avascular zone in diabetic retinopathy digital fundus images	Ahmad Fadzil, M. H.; Izhar, L. I.; Nugroho, H. A.	2010	Computers in Biology and Medicine	Department of Electrical and Electronic Engineering, Universiti Teknologi PETRONAS, Bandar Seri Iskandar 31750 Tronoh, MalaysiaDepartment of Electrical Engineering, Universitas Gadjah Mada, Jalan Grafika 2, Kampus UGM, Jogjakarta 55281, Indonesia	32
371	Melioidosis: A rare cause of anterior chest wall abscess	Ahmad, R.; Hamzah, A. A.; Rahman, A. K. A.; Cheah, P. K.	2010	Asian Pacific Journal of Tropical Medicine	Department of Emergency Medicine, School of Medical Sciences, USM Health Campus, Kelantan, MalaysiaDepartment of Surgery, School of Medical Sciences, USM Health Campus, Kelantan, MalaysiaInfectious Unit, Department of Medicine, Hospital Kuala Terengganu, Malaysia	2
372	Type 2 diabetes and vascular complications: A pathophysiologic view	Ahmed, K. A.; Muniandy, S.; Ismail, I. S.	2010	Biomedical Research	Department of Molecular Medicine, Faculty of Medicine, University of Malaya, 50603 Kuala Lumpur, MalaysiaFaculty of Dentistry, Ibb University, P.O.Box 70627, Ibb, YemenDepartment of Medicine, University of Malaya Medical Center, University of Malaya, 50603 Kuala Lumpur, Malaysia	51
373	Vascular intersection detection in retina fundus images using a new hybrid approach	Aibinu, A. M.; Iqbal, M. I.; Shafie, A. A.; Salami, M. J. E.; Nilsson, M.	2010	Computers in Biology and Medicine	International Islamic University Malaysia (IIUM), P.O. Box, 53100 Gombak, MalaysiaBlekinge Institute of Technology, P.O. Box 520, SE-372 25 Ronneby, Sweden	46
374	Application of modeling techniques to diabetes diagnosis	Aibinu, A. M.; Salami, M. J. E.; Shafie, A. A.	2010	IEEE	Department of Mechatronics Engineering, International Islamic University Malaysia (IIUM), P. O. Box 53100, Gombak, Malaysia	14
375	Modulation of oxidative stress by Chlorella vulgaris in streptozotocin (STZ) induced diabetic Sprague-Dawley rats	Aizzat, O.; Yap, S. W.; Sopiah, H.; Madiha, M.; Hazreen, M.; Shailah, A.; Wan Junizam, W. Y.; Nur Syaidah, A.; Srijit, D.; Musalmah, M.; Yasmin Anum, M. Y.	2010	Advances in Medical Sciences	Universiti Kebangsaan Malaysia Medical Center (UKMMC), Jalan Yaacob Latif, Bandar Tun Razak, Kuala Lumpur, MalaysiaDepartment of Anatomy, Faculty of Medicine, Univerisiti Kebangsaan Malaysia, Kuala Lumpur, MalaysiaDepartment of Biochemistry, Faculty of Medicine, Universiti Kebangsaan Malaysia, Jalan Raja Muda Abdul Aziz, 50300 Kuala Lumpur, Malaysia	30
376	Hollow fiber liquid-phase microextraction for the determination of trace amounts of rosiglitazone (anti-diabetic drug) in biological fluids using capillary electrophoresis and high performance liquid chromatographic methods	Al Azzam, K. M.; Makahleah, A.; Saad, B.; Mansor, S. M.	2010	Journal of Chromatography A	School of Chemical Sciences, Universiti Sains Malaysia, 11800 Penang, MalaysiaCentre for Drug Research, Universiti Sains Malaysia, 11800 Penang, Malaysia	47
377	Wound healing potential by hyaluronate gel in streptozotocin-induced diabetic rats	Al Bayaty, F.; Abdulla, M.; Abu Hassan, M. I.; Masud, M.	2010	Scientific Research and Essays	Faculty of Dentistry, Universiti Teknologi MARA, Shah Alam, MalaysiaFaculty of Medicine, University of Malaya, Kuala Lumpur, Malaysia	28
378	Cost benefit analysis of the diabetes self management program at a university health centre in Malaysia	Al-Haddad, M.; Ibrahim, M. M. I.; Sulaiman, S. A. S.; Shafie, A. A.; Maarup, N.	2010	Journal of Clinical and Diagnostic Research	School of Pharmaceutical Sciences, Universiti Sains Malaysia, MalaysiaDiscipline of Social and Administrative Pharmacy, Universiti Sains Malaysia, MalaysiaHealth Center, Universiti Sains, Malaysia	2
379	Social and psychological evaluations of diabetic patients towards disease management: A cross-sectional study at a university health center in Malaysia	Al-Haddad, M.; Mohamed Ibrahim, M. I.; Hassali, M. A.; Sulaiman Syed, S. A.; Maarup, N.	2010	Journal of Clinical and Diagnostic Research	Social Pharmacy, Discipline of Social and Administrative Pharmacy, MalaysiaSchool of Pharmaceutical Sciences, MalaysiaDiscipline of Clinical Pharmacy, School of Pharmaceutical Sciences, Universiti Sains Malaysia, 11800 Penang, MalaysiaHealth Center, Universiti Sains Malaysia, 11800 Penang, Malaysia	1
380	PatientsÃ» opinion and practice toward unused medication disposal in malaysia: A qualitative study	Al-Naggar, R. A.; Alareefi, A.	2010	Thai Journal of Pharmaceutical Sciences	International Medical School, Management and Science University, MalaysiaSchool of Environmental and Natural Resource Sciences, Universiti Kebangsaan Malaysia, Malaysia	9
381	The eight-item Morisky Medication Adherence Scale MMAS: Translation and validation of the Malaysian version	Al-Qazaz, H. K.; Hassali, M. A.; Shafie, A. A.; Sulaiman, S. A.; Sundram, S.; Morisky, D. E.	2010	Diabetes Research and Clinical Practice	Discipline of Clinical Pharmacy, School of Pharmaceutical Sciences, Universiti Sains Malaysia, 11800 Penang, MalaysiaDiscipline of Social and Administrative Pharmacy, School of Pharmaceutical Sciences, Universiti Sains Malaysia, 11800 Penang, MalaysiaHospital Balik Pulau, Balik Pulau, 11000 Penang, MalaysiaDepartment of Community Health Sciences, UCLA School of Public Health, 650 Charles E. Young…	179
382	The 14-item Michigan Diabetes Knowledge Test: Translation and validation study of the Malaysian version	Al-Qazaz, H. K.; Sulaiman, S. A. S.; Hassali, M. A.; Shafie, A. A.; Sundram, S.	2010	Practical Diabetes International	Department of Clinical Pharmacy, School of Pharmaceutical Sciences, Universiti Sains Malaysia, 11800 Penang, MalaysiaDiscipline of Social and Administrative Pharmacy, School of Pharmaceutical Sciences, Universiti Sains Malaysia, Penang, MalaysiaHospital Balik Pulau, Balik Pulau, Penang, Malaysia	38
383	Protective role of Punica granatum L. peel extract against oxidative damage in experimental diabetic rats	Althunibat, O. Y.; Al-Mustafa, A. H.; Tarawneh, K.; Khleifat, K. M.; Ridzwan, B. H.; Qaralleh, H. N.	2010	Process Biochemistry	Department of Biomedical science, Kulliyyah of Science, International Islamic UniversityMalaysia, IIUM, MalaysiaDepartment of Biology, MÃ¹tah University, MÃ¹tah, Karak, Jordan	40
384	Molecular targets in the development of antidiabetic drugs	Al-Zubairi, A. S.; Eid, E. E. M.	2010	International Journal of Pharmacology	Department of Biochemistry and Molecular Biology, Faculty of Medicine and Health Sciences, University of Sana'a, Sana'a, YemenLaboratory of Cancer Research UPM-MAKNA, Institute of Bioscience, University of Putra Malaysia, Serdang, SDE, Malaysia	6
385	Effect of dragon fruit extract on oxidative stress and aortic stiffness in streptozotocin-induced diabetes in rats	Anand Swarup, K. R. L.; Sattar, M. A.; Abdullah, N. A.; Abdulla, M. H.; Salman, I. M.; Rathore, H. A.; Johns, E. J.	2010	Pharmacognosy Research	Physiology Research Lab, School of Pharmaceutical Sciences, Universiti Sains Malaysia, Minden - 11800, Pulau Penang, MalaysiaDepartment of Pharmacology, Faculty of Medicine, Universiti Malaya, Kuala Lumpur, IndiaDepartment of Physiology, Aras Windle, University College Cork, College Road, Cork, Ireland	24
386	The safety of triple therapy with oral antidiabetics versus insulin in type 2 diabetes	Andayani, T. M.; Ibrahim, M. I. M.; Asdie, A. H.	2010	Asian Journal of Pharmaceutical and Clinical Research	Department of Pharmacology and Clinical Pharmacy, Faculty of Pharmacy, Gadjah Mada University, Yogyakarta, IndonesiaSchool of Pharmaceutical Sciences, Universiti Sains Malaysia, Penang, MalaysiaDepartment of Endocrinology, Dr Sardjito Hospital, Yogyakarta, Indonesia	7
387	Blood pressure control among diabetic hypertensives under cardiology follow-up at a regional hospital in rural Malaysia	Azarisman, S. M.; Aszrin, A.; Marzuki, A. O.; Fatnoon, N. N.; Hilmi, A.; Hadzri, M. H.; Ngow, P. H.; Shah, A.; Rathor, M. Y.; Jamalludin, A. R.	2010	The Southeast Asian Journal of Tropical Medicine and Public Health	International Islamic University Malaysia, Jalan Sultan Ahmad Shah, Bandar Indera Mahkota, 25200 Kuantan, Pahang, Malaysia. risman1973@hotmail.com	4
388	Have we done enough with diabetic education? A pilot study	Azimah, M. N.; Radzniwan, R.; Zuhra, H.; Khairani, O.	2010	Malaysian Family Physician	Department of Family Medicine, Faculty of Medicine, Universiti Kebangsaan Malaysia, Malaysia	11
389	Strongyloides stercoralis hyperinfection in a diabetic patient: Case report	Azira, N. M. S.; Zeehaida, M.	2010	Tropical Biomedicine	Department of Medical Microbiology and Parasitology, School of Medical Sciences, Universiti Sains Malaysia, 16150, Kubang Kerian, Kelantan, Malaysia	17
390	Evaluation on safety and efficacy of a polyherbal antidiabetic formulation-diasol	Babuji, S. S. H.; Sahu, D.; Bahadur, V.; Kassim, T.	2010	Asia-Pacific Journal of Molecular Biology and Biotechnology	School of Pharmacy, Asian Institute of Medicine, Science and Technology, Sungai Petani, Kedah, MalaysiaAnnamalai university, Chidambaram-608002, IndiaJyothy herbal laboratory, Kasukadai street, Chidambaram-608002, IndiaEast West Oriental Enterprise, 36B Jalan Chow Thye, 10050, Georgetown, Penang, Malaysia	6
391	Spontaneous resolution of vitreomacular traction syndrome in a patient with diabetes with associated thickened posterior hyaloid prior to elective parsplanar vitrectomy demonstrated on optical coherence tomography	Bastion, M. L. C.	2010	BMJ Case Reports	Department of Ophthalmology, Universiti Kebangsaan Malaysia, Kuala Lumpur, Malaysia	2
392	Retrospective review of the adjunctive use of pre- operative ranibizumab â€œlucentistmâ€ in the surgical management of diabetic retinopathy in a tertiary referral hospital in malaysia	Bastion, M. L. C.; Siti Aishah, S.; Aida Zairani, M. Z.; Barkeh, H. J.	2010	Medicine & Health	Pusat Perubatan Universiti Kebangsaan Malaysia, Malaysia, Retina Associates Specialist Eye Centr, Malaysia	0
393	Tongkat Ali (Eurycoma longifolia Jack): A review on its ethnobotany and pharmacological importance	Bhat, R.; Karim, A. A.	2010	Fitoterapia	Food Technology Division, School of Industrial Technology, Universiti Sains Malaysia, 11800 Minden, Penang, Malaysia	159
394	Influence of CYP2C19 genotype on the pharmacokinetics of R483, a CYP2C19 substrate, in healthy subjects and type 2 diabetes patients	Bogman, K.; Silkey, M.; Chan, S. P.; Tomlinson, B.; Weber, C.	2010	European Journal of Clinical Pharmacology	F. Hoffmann-La Roche Ltd, Basel, SwitzerlandUniversity of Malaya, Kuala Lumpur, MalaysiaChinese University of Hong Kong, Shatin, Hong Kong	9
395	Hypoglycemic symptoms in patients with type 2 diabetes in Asia-Pacific-Real-life effectiveness and care patterns of diabetes management: the RECAP-DM study	Chan, S. P.; Ji, L. N.; Nitiyanant, W.; Baik, S. H.; Sheu, W. H.	2010	Diabetes Research and Clinical Practice	University of Malaya Medical Centre, Kuala Lumpur, Malaysia.	30
396	Diabetic hypertensive control and treatment: A descriptive report from the audit diabetes control and management (ADCM) registry	Chew, B. H.; Mastura, I.; Cheong, A. T.; Syed Alwi, S. A. R.	2010	Malaysian Family Physician	Department of Family Medicine, Faculty of Medicine and Health Sciences, Universiti Putra Malaysia, 43400 Serdang, Selangor, MalaysiaKlinik Kesihatan Seremban 2, Negeri Sembilan, MalaysiaDepartment of Family Medicine, Universiti Malaysia Sarawak, Malaysia	5
397	Corneal changes in type II diabetes mellitus in Malaysia	Choo, M.; Prakash, K.; Samsudin, A.; Soong, T.; Ramli, N.; Kadir, A.	2010	International Journal of Ophthalmology	Department of Ophthalmology, Faculty of Medicine, University Malaya, Kuala Lumpur, Malaysia.	38
398	Clinical characteristics and outcomes of bacteraemic melioidosis in a teaching hospital in a northeastern state of Malaysia: A five-year review	Deris, Z. Z.; Hasan, H.; Suraiya, M. N. S.	2010	Journal of Infection in Developing Countries	Department of Medical Microbiology and Parasitology, School of Medical Sciences, Universiti Sains Malaysia Health Campus, 16150 Kubang, Kerian, Kelantan, MalaysiaEpidemiology and Infection Control Unit, Hospital Universiti Sains Malaysia, 16150 Kubang Kerian, Kelantan, Malaysia	30
399	Hypoglycemic and antioxidant effects of honey supplementation in streptozotocin-induced diabetic rats	Erejuwa, O. O.; Gurtu, S.; Sulaiman, S. A.; Ab Wahab, M. S.; Sirajudeen, K. N.; Salleh, M. S.	2010	International Journal for Vitamin and Nutrition Research	Department of Pharmacology, School of Medical Sciences, University Sains Malaysia, Kubang Kerian, Kelantan, Malaysia.	120
400	Antioxidant protective effect of glibenclamide and metformin in combination with honey in pancreas of streptozotocin-induced diabetic rats	Erejuwa, O. O.; Sulaiman, S. A.; Wahab, M. S.; Salam, S. K.; Salleh, M. S.; Gurtu, S.	2010	International Journal for Vitamin and Nutrition Research	Department of Pharmacology, School of Medical Sciences, Universiti Sains Malaysia, 16150 Kubang Kerian, Kelantan, Malaysia; E-Mails: sbsamrah@kb.usm.my (S.A.S.); msuhaimi@kb.usm.my (M.S.A.W.).	115
401	Risk determinants of peripheral neuropathy in patients with type ii diabetes mellitus attending follow-up clinics at universiti kebangsaan malaysia medical center (ukmmc): a cross-sectional study	Fatimah, A. B.; Aziz, N. A.; Amaramalar, S. N.; Aznida, F. A. A.; Hamid, M. Z. A.; Norlaila, M.	2010	Medicine & Health	1.Universiti Kebangsaan Malaysia, Malaysia2.Universiti Kebangsaan Malaysia, Malaysia3.Universiti Kebangsaan Malaysia, Malaysia4.Universiti Kebangsaan Malaysia, Malaysia5.Universiti Putra Malaysia, Malaysia6.Universiti Kebangsaan Malaysia, Malaysia	4
402	Glycosaminoglycan treatment in glomerulonephritis? An interesting option to investigate	Gambaro, G.; Kong, N. C. T.	2010	Journal of Nephrology	Division of Nephrology and Dialysis, Columbus-Gemelli University Hospital, Catholic University, Rome, ItalyFaculty of Medicine, University Kebangsaan Malaysia, Kuala Lumpur, Malaysia	17
403	Diabetic eye screening in Malaysia: Findings from the National Health and Morbidity Survey 2006	Goh, P.; Omar, M. A.; Yusoff, A. F.	2010	Singapore Medical Journal	Department of Ophthalmology, Hospital Selayang, Lebuhraya Selayang Kepong, Batu Caves 68100, MalaysiaInstitute of Health Management, Jalan Rumah Sakit, Kuala Lumpur 59000, MalaysiaInstitute of Medical Research, Jalan Pahang, Kuala Lumpur 53000, Malaysia	16
404	Inpatient treatment of diabetic patients in Asia: Evidence from India, China, Thailand and Malaysia	Goldhaber-Fiebert, J. D.; Li, H.; Ratanawijitrasin, S.; Vidyasagar, S.; Wang, X. Y.; Aljunid, S.; Shah, N.; Wang, Z.; Hirunrassamee, S.; Bairy, K. L.; Wang, J.; Saperi, S.; Nur, A. M.; Eggleston, K.	2010	Diabetic Medicine	Centers for Health Policy and Primary Care and Outcomes Research, Stanford University, School of Medicine, Stanford, CA, United StatesSir Run Run Shaw Hospital, Zhejiang University Medical School, Hangzhou, Zhejiang, ChinaMahidol University, Bangkok, ThailandPharmaceutical System Research and Development Foundation (PhaReD), Bangkok, ThailandKasturba Medical College, Manipal, IndiaProvincial Hosp…	21
405	Pharmacognostic and antidiabetic study of Clitoria ternatea	Gunjan, M.; Ravindran, M.; Sengamalam, R.; Jana, G. K.; Jha, A. K.	2010	International Journal of Phytomedicine	MUCH/,I poh, Malaysia	7
406	Analysis of foveal avascular zone in colour fundus images for grading of diabetic retinopathy severity	Hani, A. F. M.; Ngah, N. F.; George, T. M.; Izhar, L. I.; Nugroho, H.; Nugroho, H. A.	2010	IEEE	Intelligent Signal and Imaging Research Centre, Department of Electrical and Electronic Engineering, Universiti Teknologi PETRONAS, MalaysiaDepartment of Ophthalmology, Hospital Selayang, Malaysia	24
407	Gaussian bayes classifier for medical diagnosis and grading: Application to diabetic retinopathy	Hani, A. F. M.; Nugroho, H. A.; Nugroho, H.	2010	IEEE	Intelligent Signal and Imaging Research Centre, Department of Electrical and Electronic Engineering, Universiti Teknologi PETRONAS, Perak, Malaysia	15
408	Isolation, density purification, and in vitro culture maintenance of functional caprine islets of Langerhans as an alternative islet source for diabetes study	Hani, H.; Ibrahim, T. A.; Othman, A. M.; Lila, M. A.; bt Allaudin, Z. N.	2010	Xenotransplantation	Department of Medical Biotechnology, Institute of Bioscience, Universiti Putra Malaysia, Selangor, Malaysia.	17
409	Disseminated histoplasmosis presenting with chronic ulcerative tongue lesions in a patient with diabetes	Hasmoni, M. H.; Shah, A. S.; Ayoub, S.; Hin, L. S.; Abd Rashid, M. A.	2010	BMJ case reports	Department of Internal Medicine, International Islamic University Malaysia, Kuantan, Malaysia	2
410	Relationship between apoptotic markers (Bax and bcl-2) and biochemical markers in type 2 diabetes mellitus	Hasnan, J.; Yusof, M. I.; Damitri, T. D.; Faridah, A. R.; Adenan, A. S.; Norbaini, T. H.	2010	Singapore Medical Journal	Department of Pathology, School of Medical Sciences, Universiti Sains Malaysia, Kubang Kerian 15200, MalaysiaDepartment of Orthopaedics, MalaysiaDepartment of Chemical PathologyDepartment of Biostatistics	59
411	Incidence, risk factors and clinical epidemiology of melioidosis: a complex socio-ecological emerging infectious disease in the Alor Setar region of Kedah, Malaysia	Hassan, M. R. A.; Pani, S. P.; Peng, N. P.; Voralu, K.; Vijayalakshmi, N.; Mehanderkar, R.; Aziz, N. A.; Michael, E.	2010	BMC Infectious Diseases	Hospital Sultanah Bahiyah, Alor Setar, Kedah, MalaysiaAIMST University, Bedong, Kedah, MalaysiaKolej Poly-Tech MARA, Kota Bharu, Kelantan, MalaysiaImperial College London, London, United Kingdom	80
412	Impact of Angiotensin-converting enzyme inhibitors administration prior to acute ischemic stroke onset on in-hospital mortality	Hassan, Y.; Aziz, N. A.; Al-Jabi, S. W.; Looi, I.; Zyoud, S. H.	2010	Journal of Cardiovascular Pharmacology and Therapeutics	Clinical Pharmacy Program, School of Pharmaceutical Sciences, Universiti Sains Malaysia (USM), Penang 11800, MalaysiaAn-Najah National University, Nablus, PalestineClinical Research Centre, Hospital Pulau Pinang, Penang, MalaysiaClinical Toxicology Program, National Poison Centre, Universiti Sains Malaysia (USM), Penang, Malaysia	9
413	Evaluation of antihypertensive therapy among ischemic stroke survivors: Impact of ischemic heart disease	Hassan, Y.; Aziz, N. A.; Al-Jabi, S. W.; Looi, I.; Zyoud, S. H.	2010	Journal of Cardiovascular Pharmacology and Therapeutics	Clinical Pharmacy Program, School of Pharmaceutical Sciences, Universiti Sains Malaysia (USM), Penang 11800, MalaysiaFaculty of Pharmacy, An-Najah National University, Nablus, PalestineClinical Research Centre, Penang General Hospital, Penang, MalaysiaClinical Toxicology Program, National Poison Centre, Universiti Sains Malaysia (USM), Penang, Malaysia	2
414	Antidiabetic properties and mechanism of action of gynura procumbens water extract in streptozotocin-induced diabetic rats	Hassan, Z.; Yam, M. F.; Ahmad, M.; Yusof, A. P. M.	2010	Molecules	School of Pharmaceutical Sciences, Universiti Sains Malaysia, 11800 Minden, Penang, MalaysiaDepartment of Human Anatomy, Faculty of Medicine and Health Sciences, Universiti Putra Malaysia, Serdang 43400, Selangor, MalaysiaCollege of Health Sciences, Masterskill University, Main Campus, Kemacahaya Street, Cheras 43200, Selangor, Malaysia	92
415	Factors influencing utilization of different types of sulphonylureas amongst type 2 diabetes patients	Huri, H. Z.; Wei, A. T. L.; Pendek, R.; Sulaiman, C. Z.; Widodo, R. T.	2010	Latin American Journal of Pharmacy	Department of Pharmacy, University of Malaya, 50603 Kuala Lumpur, MalaysiaDepartment of Medicine, Faculty of Medicine, University of Malaya, 50603 Kuala Lumpur, MalaysiaPharmacy Unit, University Malaya Medical Centre, Malaysia	0
416	The use of HbA1C in the diagnosis of diabetes mellitus type 2 in high risk subjects	Ibrahim, H.; Ismail, A. H. B.; Ismail, S. B.; Bebakar, W. M. W.	2010	International Journal of Diabetes and Metabolism	Family Medicine Department, School of Medical Sciences, USM, 16150 Kubang Kerian, Kelantan, MalaysiaMedical Department, School of Medical Sciences, USM, 16150 Kubang Kerian, Kelantan, MalaysiaUSM, 16150 Kubang Kerian, Kelantan, Malaysia	13
417	Type 2 diabetes mellitus patients with poor glycaemic control have lower quality of life scores as measured by the short form-36	Imran Kamarul, M.; Ismail, A. A. A.; Naing, L.; Wan Mohamad, W. B.	2010	Singapore Medical Journal	Department of Community Medicine, School of Medical Sciences, Universiti Sains Malaysia, Kubang Kerian 16150, MalaysiaSchool of Dental Sciences, Universiti Sains Malaysia, Kubang Kerian 16150, Malaysia	71
418	Twelve-month outcomes in patients with diabetes implanted with a zotarolimus-eluting stent: Results from the E-Five Registry	Jain, A. K.; Lotan, C.; Meredith, I. T.; Feres, F.; Zambahari, R.; Sinha, N.; Rothman, M. T.	2010	Heart	Barts and The London National Health Service Trust, London, United KingdomHeart Institute, Hadassah-Hebrew University Medical Centre, Jerusalem, IsraelMonashHeart Monash Medical Centre, Monash University, Melbourne, VIC, AustraliaInstituto Dante Pazzanese de Cardiologia, SÃ£o Paulo, BrazilNational Heart Institute, Kuala Lumpur, MalaysiaSGPGI, Lucknow, India	38
419	Null association between ACE gene I/D polymorphism and diabetic nephropathy among multiethnic Malaysian subjects	Jayapalan, J. J.; Muniandy, S.; Chan, S. P.	2010	Indian J Hum Genet	Department of Molecular Medicine, Faculty of Medicine, University of Malaya, Kuala Lumpur, Malaysia.	38
420	Angiotensin converting enzyme insertion/deletion gene polymorphism: An observational study among diabetic hypertensive subjects in Malaysia	Jayapalan, J. J.; Muniandy, S.; Pheng, C. S.	2010	Tropical Journal of Pharmaceutical Research	Department of Molecular Medicine, Faculty of Medicine, University of Malaya, Kuala Lumpur, MalaysiaDepartment of Medicine, Faculty of Medicine, University of Malaya, Kuala Lumpur, Malaysia	2
421	Level of nutritional knowledge and health awareness among diabetes mellitus patients at cheras health clinic, Kuala Lumpur, Malaysia	Ju, L. C.; Shahar, S.; Yahya, H. M.; Ching, T. S.; Nor, N. S. M.; Chuo, L. H.; Zaki, M. F. M.; Salehuddin, D.; Mukhsan, N.	2010	Sains Malaysiana	Jabatan Pemakanan Dan Dietetik, Fakulti Sains Kesihatan Bersekutu, Universiti Kebangsaan Malaysia, Jalan Raja Muda A. Aziz, 50300 Kuala Lumpur, MalaysiaKlinik Kesihatan Cheras, KM 6, Jalan Cheras, 56100 Kuala Lumpur, Malaysia	2
422	Human placenta-derived mesenchymal stem cells and islet-like cell clusters generated from these cells as a novel source for stem cell therapy in diabetes	Kadam, S.; Muthyala, S.; Nair, P.; Bhonde, R.	2010	Review of Diabetic Studies	National Center for Cell Science, Ganeshkhind, Pune 411007. MS, IndiaDivision of Tissue Engineering and Regeneration Technologies, BMT Wing, Sree Chitra Tirunal Institute for Medical Sciences and Technology, Poojappura, Thiruvananthapuram 695012, Kerala, IndiaStempeutics Research Malaysia SDN BHD, Technology Park Malaysia, Bukit Jalil, 57000 Kuala Lumpur, Malaysia	105
423	Initiation with once-daily BIAsp 30 results in superior outcome compared to insulin glargine in Asians with type 2 diabetes inadequately controlled by oral anti-diabetic drugs	Kalra, S.; Plata-Que, T.; Kumar, D.; Mumtaz, M.; SÃ¸ndergaard, F.; Kozlovski, P.; Bebakar, W. M. W.	2010	Diabetes Research and Clinical Practice	Bharti Research Institute of Diabetes and Endocrinology, Wazir Chand Colony, Kunjpura Road, Karnal 132001, Haryana, IndiaEast Avenue Medical Center, Quezon City 1100, PhilippinesAndhra Medical College, Visakhapatnam 530002, IndiaPenang Medical College, Penang 10450, MalaysiaNovo Nordisk A/S, Novo Alle, BagsvÃ¦rd 2880, DenmarkSchool of Medical Sciences, Hospital Universiti Sains Malaysia, Kelantan…	36
424	Association of ABO blood groups with diabetes mellitus	Kamil, M.; Al-Jamal, H. A.; Yusoff, N. M.	2010	Libyan Journal of Medicine	Advanced Medical and Dental Institute, Universiti Sains Malaysia, Penang, Malaysia.	55
425	Is F2 -isoprostane a biological marker for the early onset of type 2 diabetes mellitus?	Kaviarasan, S.; Muniandy, S.; Qvist, R.; Chinna, K.; Ismail, I. S.	2010	International Journal of Diabetes in Developing Countries	Department of Molecular Medicine, Faculty of Medicine, University of Malaya, 50603 Kuala Lumpur, MalaysiaFaculty of Information Technology and Quantitative Sciences, MARA University Technology, Shah Alam, Selangor, Malaysia	2
426	A bayesian analysis of bivariate ordered categorical responses using a latent variable regression model: Application to diabetic retinopathy data	Kazemnejad, A.; Zayeri, F.; Hamzah, N. A.; Gharaaghaji, R.; Salehi, M.	2010	Scientific Research and Essays	Department of Biostatistics, School of Medical Sciences, Tarbiat Modares University, P.O. Box: 14115-111, Tehran, IranDepartment of Biostatistics, Faculty of Paramedical Sciences, Shahid Beheshti University of Medical Sciences, Tehran, IranInstitute of Mathematical Sciences, Faculty of Science, University of Malaya, Kuala Lumpur, MalaysiaDepartment of Biostatistics and Epidemiology, Faculty of Me…	6
427	The effect of Piper betel extract on the wound healing process in experimentally induced diabetic rats	Keat, E. C.; Razak, S. S.; Fadil, N. M.; Yusof, F. M.; Chah, L. H.; Chyi, F. K.; Teoh, S. L.; Das, S.; Latiff, A. A.; Mazlan, M.	2010	Clinica Terapeutica	Department of Anatomy, Faculty of Medicine, Universiti Kebangsaan Malaysia, 50300 Kuala Lumpur, MalaysiaDepartment of Biochemistry, Universiti Kebangsaan Malaysia, Malaysia	12
428	The cardiovascular nutrapharmacology of resveratrol: Pharmacokinetics, molecular mechanisms and therapeutic potential	Kroon, P. A.; Iyer, A.; Chunduri, P.; Chan, V.; Brown, L.	2010	Current Medicinal Chemistry	Institute of Food Research, Norwich Research Park, Norwich NR4 7UA, United KingdomSchool of Biomedical Sciences, The University of Queensland 4072, AustraliaDepartment of Biological and Physical Sciences, University of Southern Queensland, Toowoomba 4350, AustraliaSchool of Biomedical Sciences, Taylor's University College, 47500 Subang Jaya, Selangor Darul Ehsan, Malaysia	63
429	Wound healing in diabetes mellitus: Traditional treatment modalities	Latiff, A. A.; Teoh, S. L.; Das, S.	2010	Clinica Terapeutica	Department of Anatomy, Universiti Kebangsaan Malaysia, Jalan Raja Muda Abdul Aziz, 50300 Kuala Lumpur, Malaysia	22
430	Prevalence of diabetes in the Malaysian National Health Morbidity Survey III 2006	Letchuman, G. R.; Wan Nazaimoon, W. M.; Wan Mohamad, W. B.; Chandran, L. R.; Tee, G. H.; Jamaiyah, H.; Isa, M. R.; Zanariah, H.; Fatanah, I.; Ahmad Faudzi, Y.	2010	Medical Journal of Malaysia	Department of Medicine, Hospital Taiping, Jalan Tamingsari, 34000 Taiping, MalaysiaInstitute for Medical Research, Ministry of Health Malaysia, MalaysiaUniversiti Sains Malaysia, MalaysiaHospital Alor Star, MalaysiaInstitute for Public Health, Ministry of Health Malaysia, MalaysiaPublic Health Department, Ministry of Health Malaysia, MalaysiaHospital Putrajaya, Malaysia	204
431	Tahap pengetahuan pemakanan dan kesedaran kesihatan di kalangan pesakit diabetes mellitus di Klinik Kesihatan, Cheras, Kuala Lumpur, Malaysia	Lim, Ching Ju; Suzana, Shahar; Hanis Mastura, Yahya; Teh, Sin Ching; Nor Shazwani Mohd, Nor; Lim, Hwa Chuo; Mohd Fauzee Mohd, Zaki; Dahlia, Sallehuddin; Norliza, Mukhsan	2010	Sains Malaysiana	1.Universiti Kebangsaan Malaysia, Malaysia2.Universiti Kebangsaan Malaysia, Malaysia3.Universiti Kebangsaan Malaysia, Malaysia4.Universiti Kebangsaan Malaysia, Malaysia5.Universiti Kebangsaan Malaysia, Malaysia6.Universiti Kebangsaan Malaysia, Malaysia7.Universiti Kebangsaan Malaysia, Malaysia8.Universiti Kebangsaan Malaysia, Malaysia9.Klinik Kesihatan Cheras, Malaysia	5
432	Evaluation of a pharmacist-managed Diabetes Medication Therapy Adherence Clinic	Lim, P. C.; Lim, K.	2010	Pharmacy Practice	Department of Pharmacy, Hospital Pulau Pinang, Penang, MalaysiaPill House Sdn, Tanjung Bungah, Malaysia	39
433	Complications after Tenckhoff catheter insertion: A single-centre experience using multiple operators over four years	Liu, W. J.; Hooi, L. S.	2010	Peritoneal Dialysis International	Haemodialysis Unit, Department of Medicine, Sultanah Aminah Hospital, Johor Bahru, Johor, Malaysia	29
434	Retinal laser photocoagulation	Lock, J. H.; Fong, K. C. S.	2010	Medical Journal of Malaysia	University of Malaya Eye Research Centre (UMERC), Department of Ophthalmology, University of Malaya, Kuala Lumpur 50603, Malaysia	22
435	A prospective cohort study on the effect of various risk factors on hypoglycaemia in diabetics who fast during ramadan	Loke, S. C.; Rahim, K. F.; Kanesvaran, R.; Wong, T. W.	2010	Medical Journal of Malaysia	Department of Medicine, Faculty of Medicine and Health Science, Universiti Putra Malaysia, Grand Seasons Avenue, 72, Jalan Pahang, 53000 Kuala Lumpur, MalaysiaInstitut Gesoutologi, Faculty of Medicine and Health Science, Universiti Putra Malaysia, Malaysia	21
436	Outcome of post coronary angioplasty patients in a predominant Malay population	Loong, N. S.; Hun, T. M.; Ibrahim, S.; Mohamed, M. S.; Yusof, Z.	2010	International Medical Journal	Department of Internal Medicine, Universiti Sains Malaysia, 16150, Kubang Kerian, Kelantan, Malaysia	1
437	Preconception care of women with diabetes: A review of current guideline recommendations	Mahmud, M.; Mazza, D.	2010	BMC Women's Health	Department of General Practice, School of Primary Health Care, Faculty of Medicine, Nursing and Health Sciences, Monash University, Victoria, AustraliaJinjang Health Clinic, Kuala Lumpur Health Department, Kuala Lumpur, Malaysia	65
438	Diabetic retinopathy and the effect of pregnancy	Mallika, P. S.; Tan, A. K.; Aziz, S.; Asok, T.; Syed Alwi, S. A. R.; Intan, G.	2010	Malaysian Family Physician	Department of Ophthalmology, Faculty of Medicine and Health Sciences, University Malaysia Sarawak, Kuching, Sarawak, MalaysiaDepartment of Ophthalmology, Sarawak General Hospital, Kuching, Sarawak, MalaysiaDepartment of Family Medicine, Faculty of Medicine and Health Sciences, University Malaysia Sarawak, Malaysia	9
439	Macrosomia is the only reliable predictor of shoulder dystocia in babies weighing 3.5 kg or more	Mansor, A.; Arumugam, K.; Omar, S. Z.	2010	European Journal of Obstetrics and Gynecology and Reproductive Biology	Department of Obstetrics and Gynaecology, University of Malaya Medical Centre, 50603 Kuala Lumpur, Malaysia	37
440	Prevalence of diabetes, impaired fasting glucose and metabolic syndrome among female Orang Asli community in Peninsular Malaysia	Mohamud, W. N. W.; Suraiami, M.	2010	International Journal of Diabetes in Developing Countries	Cardiovascular, Diabetes and Nutrition Research Centre, Institute for Medical Research, Jalan Pahang, 50588 Kuala Lumpur, Malaysia	11
441	Blood pressure variability in patients with diabetes mellitus	Mokhtar, R. H.; Ayob, A.; Noor, N. M.	2010	Asian Cardiovascular and Thoracic Annals	Faculty of Medical and Health Science, Universiti Sains Islam Malaysia, Persiaran MPAJ, Tingkat 13, Menara B, Jalan Pandan Utama, 55100 Kuala Lumpur, MalaysiaFaculty of Pharmacy, International Islamic University of Malaysia, Bandar Indera Mahkota, Pahang, Malaysia	18
442	Association between polymorphisms in human tumor necrosis factor-alpha (-308) and -beta (252) genes and development of gestational diabetes mellitus	Montazeri, S.; Nalliah, S.; Radhakrishnan, A. K.	2010	Diabetes Research and Clinical Practice	Department of Obstetrics and Gynaecology, Faculty of Medicine and Health, International Medical University, 126, Jalan 19/155B, Bukit Jalil, 57000 Kuala Lumpur, MalaysiaDepartment of Pathology, Faculty of Medicine and Health, International Medical University, 126, Jalan 19/155B, Bukit Jalil, 57000 Kuala Lumpur, Malaysia	30
443	Is there a genetic variation association in the IL-10 and TNF alpha promoter gene with gestational diabetes mellitus?	Montazeri, S.; Nalliah, S.; Radhakrishnan, A. K.	2010	Hereditas	Department of Obstetrics and Gynecology, Faculty of Medicine and Health, International Medical University (IMU), Bukit Jalil, Kuala Lumpur, Malaysia. shabnam_montazeri@yahoo.com	30
444	The modified NCEP ATP III criteria maybe better than the IDF criteria in diagnosing Metabolic Syndrome among Malays in Kuala Lumpur	Moy, F. M.; Bulgiba, A.	2010	BMC Public Health	Department of Social and Preventive Medicine, Faculty of Medicine, University of Malaya, 50603 Kuala Lumpur, Malaysia	58
445	Cardiovascular risks among shift and non-shift workers in a public medical centre in Kuala Lumpur	Moy, F. M.; Hoe, V. C. W.; Tan, C. P. L.; Rosmawati, M.	2010	Journal of Health and Translational Medicine	Julius Centre University of Malaya, Department of Social and Preventive Medicine, University of Malaya, Kuala Lumpur, MalaysiaDepartment of Primary Care Medicine, Faculty of Medicine, University of Malaya, Kuala Lumpur, MalaysiaDean's Office, Faculty of Medicine, University of Malaya, Kuala Lumpur, Malaysia	3
446	Palm oil tocotrienol fractions restore endothelium dependent relaxation in aortic rings of streptozotocin-induced diabetic and spontaneously hypertensive rats	Muharis, S. P.; Top, A. G. M.; Murugan, D.; Mustafa, M. R.	2010	Nutrition Research	Department of Pharmacology, Faculty of Medicine, University of Malaya, 50603 Kuala Lumpur, MalaysiaMalaysian Palm Oil Board (MPOB), Persiaran Institusi, Bandar Baru Bangi, No. 6, 43000 Kajang, Selangor, Malaysia	25
447	NADPH Oxidase versus Mitochondria-Derived ROS in Glucose-Induced Apoptosis of Pericytes in Early Diabetic Retinopathy	Mustapha, N. M.; Tarr, J. M.; Kohner, E. M.; Chibber, R.	2010	Journal of Ophthalmology	Forest Research Institute Malaysia (FRIM), 52109 Kepong, Selangor Darul Ehsan, Malaysia.	48
448	Metformin use with contraindications in diabetic type-2 patients	Najim, H. S.; Sulaiman, S. A.; Khan, T. M.	2010	HealthMED	School of Pharmaceutical Sciences, Universiti Sains Malaysia, MalaysiaDepartment of Pharmacy, Island college of technology, Malaysia	1
449	Diabetic Mastopathy: A Case Report and Literature Review	Neetu, G.; Pathmanathan, R.; Weng, N. K.	2010	Case Rep Oncol	Department of Pathology, Monash University Sunway Campus, Bandar Sunway, Selangor, Malaysia.	19
450	Distally pedicled peroneus brevis muscle flap: A versatile lower leg and foot flap	Ng, Y. H.; Chong, K. W.; Tan, G. M.; Rao, M.	2010	Singapore Medical Journal	Department of Orthopaedic Surgery, Singapore General Hospital, Outram Road, Singapore 169608, SingaporeDepartment of Orthopaedic Surgery, Alexandra Hospital, 378 Alexandra Road, Singapore 159964, SingaporeAssociate Consultant, Department of Orthopaedics and Traumatology, Hospital Pulau Pinang, Residensi Road, Georgetown 10450, Malaysia	15
451	Improvement of dietary quality with the aid of a low glycemic index diet in asian patients with type 2 diabetes mellitus	Nisak, M. Y. B.; Abd. Talib, R.; Norimah, A. K.; Gilbertson, H.; Azmi, K. N.	2010	Journal of the American College of Nutrition	Department of Nutrition and Dietetics, Faculty of Medicine and Health Sciences, Royal Children Hospital, Melbourne, VIC, AustraliaUniversity Putra Malaysia, Serdang, Selangor, Department of Nutrition and Dietetics, Faculty of Allied Health Sciences, Royal Children Hospital, Melbourne, VIC, AustraliaDepartment of Medicine, Faculty of Medicine, Royal Children Hospital, Melbourne, VIC, AustraliaDepa…	18
452	Medical Complications Among Type 2 Diabetes Mellitus Patients at a General Hospital in East Coast Malaysia	Noor Hasimah, M.; Nurhanani, M. N.; Ramli, M.	2010	International Medical Journal Malaysia	1.Universiti Teknologi MARA, Malaysia2.Universiti Teknologi MARA, Malaysia3.International Islamic University Malaysia, Malaysia	5
453	Assessment of physical activity level among individuals with type 2 diabetes mellitus at cheras health clinic, Kuala Lumpur	Nor Shazwani, M. N.; Suzana, S.; Hanis Mastura, Y.; Lim, C. J.; Teh, S. C.; Mohd Fauzee, M. Z.; Lim, H. C.; Dahlia, S.; Norliza, M.	2010	Malaysian Journal of Nutrition	Department of Nutrition and Dietetics of Allied Health Sciences, Universiti Kebangsaan Malaysia, MalaysiaCheras Health Clinic, Kuala Lumpur, Malaysia	14
454	Factors that influence albuminuria among type 2 diabetes mellitus at primary healthcare clinics in Negeri Sembilan 2007	Norma, S.; Azmi, M. T.; Rotina, A. B.	2010	Jurnal Kesihatan Masyarakat	1.Universiti Kebangsaan Malaysia Medical Centre, Malaysia	2
455	Paraoxonase 1 activity as a predictor of cardiovascular disease in type 2 diabetes	Poh, R.; Muniandy, S.	2010	Southeast Asian Journal of Tropical Medicine and Public Health	Department of Molecular Medicine, Faculty of Medicine, University of Malaya, 50603, Kuala Lumpur, Malaysia	16
456	The occurrence of clinically evident ischaemic heart disease in patients of type 2 diabetes with resting tachycardia	Pracheth, R.; Adhikari, P. M.; Sabitha, P.; Kamath, A.	2010	Journal of Clinical and Diagnostic Research	Department of Medicine, Kasturba Medical College, Mangalore-575 001, IndiaRoyal College of Medicine Perak, UniKL, Ipoh, Malaysia	0
457	A new expert system for diabetes disease diagnosis using modified spline smooth support vector machine	Purnami, S. W.; Zain, J. M.; Embong, A.	2010	Computational Science and Its Applications	Faculty of Computer System and Software Engineering, University Malaysia Pahang, MalaysiaDepartment of Statistics, Institute of Technology Sepuluh Nopember (ITS) Surabaya Keputih, Sukolilo, Surabaya 60111, Indonesia	12
458	Phase I drug metabolism study of the standardised extract of Eurycoma longifolia (TAF-273) in rat hepatocytes	Purwantiningsih; Hussin, A. H. J.; Chan, K. L.	2010	International Journal of Pharmacy and Pharmaceutical Sciences	School of Pharmaceutical Sciences, Universiti Sains Malaysia, 11800 Pulau Pinang, MalaysiaCentre for Drug Research, Universiti Sains Malaysia, 11800 Pulau Pinang, MalaysiaDepartment of Pharmacology and Clinical Pharmacy, Faculty of Pharmacy, Gadjah Mada University, 55281 Yogyakarta, Indonesia	10
459	Effect of rosiglitazone and ramipril on macrovasculopathy in patients with type 2 diabetes: Needs longer treatment and/or higher doses?	Rahman, S.; Ismail, A. A. S.; Ismail, S. B.; Naing, N. N.; Rahman, A. R. A.	2010	Clinical Pharmacology: Advances and Applications	Department of Clinical Sciences, School of Life Sciences, University of Bradford, Bradford, United KingdomDepartment of Community Medicine, School of Medical Sciences, Universiti Sains Malaysia, 16150 Kubang Kerian, Kelantan, MalaysiaDepartment of Family Medicine, School of Medical Sciences, Universiti Sains Malaysia, 16150 Kubang Kerian, Kelantan, MalaysiaUnit of Biostatistics and Research Metho…	1
460	Variation in the prevalence, awareness, and control of diabetes in a multiethnic population: A nationwide population study in malaysia	Rampal, S.; Rampal, L.; Rahmat, R.; Azhar, Md Z.; Yap, Y. G.; Mohamed, M.; Taha, M.	2010	Asia-Pacific Journal of Public Health	Department of Social and Preventive Medicine, Faculty of Medicine, University of Malaya, 50603 Kuala Lumpur, MalaysiaFaculty of Medicine and Health Sciences, Universiti Putra Malaysia, Selangor, MalaysiaMinistry of Health Malaysia, Kuala Lumpur, MalaysiaHealth Campus, Universiti Sains Malaysia, Penang, MalaysiaFaculty of Medicine and Health Sciences, Universiti Sarawak Malaysia, Sarawak, Malaysia	42
461	Prevalence and associated factors of female sexual dysfunction among diabetics in Kelantan	Rawa, B.; Adibah, H. I.; Norhayati, M. N.; Hatta, S.	2010	International Medical Journal	Department of Family Medicine, School of Medical Sciences, Universiti Sains Malaysia, Kelantan, MalaysiaDepartment of Psychiatry, Universiti Kebangsaan Malaysia, Wilayah Persekutuan, Malaysia	6
462	Oral mucosal lesions in non oral habit diabetic patients and association of diabetes mellitus with oral precancerous lesions	Saini, R.; Al-Maweri, S. A.; Saini, D.; Ismail, N. M.; Ismail, A. R.	2010	Diabetes Research and Clinical Practice	Department of Oral Pathology and Medicine, School of Dental Sciences, Universiti Sains Malaysia, Kubang Kerian, 16150, Kelantan, MalaysiaDepartment of Restorative Dentistry, School of Dental Sciences, Universiti Sains Malaysia, Kubang Kerian, 16150, Kelantan, MalaysiaDepartment of Community Dentistry, School of Dental Sciences, Universiti Sains Malaysia, Kubang Kerian, 16150, Kelantan, Malaysia	71
463	A clinical audit on diabetes care in two urban public primary care clinics in Malaysia	Sazlina, S. G.; Zailinawati, A. H.; Zaiton, A.; Ong, I.	2010	Malaysian Journal of Medicine and Health Sciences	Department of Family Medicine, Faculty of Medicine and Health Sciences, Universiti Putra Malaysia, Serdang, MalaysiaKlinik Keluarga, Kuala Lumpur, MalaysiaKlinik Ian Ong, Jalan Ampang, Kuala Lumpur, Malaysia	13
464	Chimeric design, synthesis, and biological assays of a new nonpeptide insulin-mimetic vanadium compound to inhibit protein tyrosine phosphatase 1B	Scior, T.; Guevara-GarcÃ­a, J. A.; Melendez, F.; Abdallah, H. H.; Do, Q. T.; Bernard, P.	2010	Drug Design, Development and Therapy	Facultad de Ciencias QuÃ­micas, Universidad AutÃ³noma de Puebla, Pue, Puebla, MexicoFaculty of Basic Sciences, Technology and Engineering, Laboratory of Research in Bioinorganic and Bioremediation, Universidad AutÃ³noma de Tlaxcala, Apizaco, Tlaxcala, MexicoSchool of Chemical Sciences, Universiti Sains Malaysia, Penang, MalaysiaGreenPharma S.A, 3 AllÃ©e du Titane, OrlÃ©ans, France	20
465	Diabetic non-ketotic hyperglycemia and the hemichorea-hemiballism syndrome: A report of four cases	Shalini, B.; Salmah, W.; Tharakan, J.	2010	Neurology Asia	Department of Medicine, School of Medical Sciences, Universiti Sains Malaysia, Kubang Kerian, Kelantan, MalaysiaDepartment of Radiology, School of Medical Sciences, Universiti Sains Malaysia, Kubang Kerian, Kelantan, MalaysiaDepartment of Neurosciences, School of Medical Sciences, Universiti Sains Malaysia, Kubang Kerian, Kelantan, Malaysia	12
466	Cloves protect the heart, liver and lens of diabetic rats	Shukri, R.; Mohamed, S.; Mustapha, N. M.	2010	Food Chemistry	Functional Food Laboratory, Faculty of Food Science and Technology, Universiti Putra Malaysia, 43000 Serdang, Selangor, MalaysiaFaculty of Veterinary Medicine, Universiti Putra Malaysia, 43000 Serdang, Selangor, Malaysia	44
467	Sexual function of malay women with type 2 diabetes mellitus: a preliminary study	Siti Balkis, Budin; Jamaludin, Mohamed; Hatta, Sidi; Yau, Matthew; Anuar, Sani; Sazlina, Kamaralzaman	2010	ASEAN Journal of Psychiatry	1.Universiti Kebangsaan Malaysia, Malaysia2.Universiti Kebangsaan Malaysia, Malaysia3.Universiti Kebangsaan Malaysia, Malaysia4.James Cook University, Australia5.Universiti Sains Islam Malaysia, Malaysia6.Universiti Sains Islam Malaysia, Malaysia	10
468	Increase in the heart rate variability with deep breathing in diabetic patients after 12-month exercise training	Sridhar, B.; Haleagrahara, N.; Bhat, R.; Kulur, A. B.; Avabratha, S.; Adhikary, P.	2010	Tohoku Journal of Experimental Medicine	Department of Physiology, Kasturba Medical College, Mangalore, IndiaHuman Biology Division, Faculty of Medicine and Health, International Medical University IMU, 57000 Kuala Lumpur, MalaysiaDepartment of Physiology, Faculty of Medicine, MAHSA University College, Kuala Lumpur, MalaysiaDepartment of Pediatrics, Kasturba Medical College, Mangalore, IndiaDepartment of Medicine, Kasturba Medical Colle…	52
469	Urinary type IV collagen levels in diabetes mellitus	Sthaneshwar, P.; Chan, S. P.	2010	Malaysian Journal of Pathology	Department of Pathology, Faculty of Medicine, University of Malaya, MalaysiaDepartments of Medicine, Faculty of Medicine, University of Malaya, Malaysia	26
470	Combined therapy in dyslipidemia and hyperglicemia of diabetes mellitus type II	sulaiman, A. S.; Zaki, N. F.; Gillani, W. S.	2010	Clinical Medicine Insights: Therapeutics	Dean of Pharmaceutical sciences, Universiti sains Malaysia, MalaysiaDepartment of Clinical Pharmacy, Universiti sains Malaysia, Malaysia	2
471	Comparison between the PanOptic ophthalmoscope and the conventional direct ophthalmoscope in the detection of sight threatening diabetic retinopathy: The Kuching diabetic eye study	Tan, A. K.; Mallika, P. S.; Aziz, S.; Asokumaran, T.; Intan, G.; Faridah, H. A.	2010	Malaysian Family Physician	Department of Ophthalmology, Pusat Perubatan Universii Kebangsaan Malaysia, MalaysiaDepartment of Ophthalmology, Hospital Umum Sarawak, Sarawak, MalaysiaDepartment of Ophthalmology, Faculty of Medicine and Health Science, Universiti Malaysia Sarawak (UNIMAS), Sarawak, Malaysia	1
472	Development of potential antiviral strategy against coxsackievirus B4	Tan, E. L.; Wong, A. P. Y.; Poh, C. L.	2010	Virus Research	School of Chemical and Life Sciences, Biomedical Science Section, Singapore Polytechnic, 500 Dover Road, SingaporeDepartment of Paediatrics, National University Hospital, Singapore 119074, SingaporeDepartment of Microbiology, Yong Loo Lin School of Medicine, National University of Singapore, MD4A, 5 Science Drive 2, Singapore 117597, SingaporeDepartment of Medical Microbiology, Faculty of Medicin…	21
473	Fulminant type 1 diabetes associated with pregnancy: A report of 2 cases from Malaysia	Tan, F.; Loh, W. K.	2010	Diabetes Research and Clinical Practice	Department of Medicine, Sarawak General Hospital, Jalan Tun Ahmad Zaidi Adruce, 93586 Kuching, Sarawak, Malaysia	13
474	Dual blockade of the renin-angiotensin-aldosterone system is safe and effective in reducing albuminuria in Asian type 2 diabetic patients with nephropathy	Tan, F.; Mukherjee, J. J.; Lee, K. O.; Lim, P.; Liew, C. F.	2010	Singapore Medical Journal	Department of Medicine, Sarawak General Hospital, Jalan Tun Ahmad Zaidi Adruce, Kuching, Malaysia. ftanhs@yahoo.co.uk	21
475	Ischaemic stroke in young adults: A comparative study between Malaysia and Australia	Tan, K. S.; Tan, C. T.; Churilov, L.; Mackay, M.; Donnan, G. A.	2010	Neurology Asia	Division of Neurology, Dept of Medicine, University of Malaya, Kuala Lumpur, MalaysiaNational Stroke Research Institute, University of Melbourne, Melbourne, VIC, Australia	26
476	Histological changes in the kidneys of experimental diabetic rats fed with Momordica charantia (bitter gourd) extract	Teoh, S. L.; Abd Latiff, A.; Das, S.	2010	Rom J Morphol Embryol	Department of Anatomy, Universiti Kebangsaan Malaysia, Jalan Raja Muda Abdul Aziz, Kuala Lumpur, Malaysia.	54
477	Anti-hyperglycemic activity of the leaves of Tetracera scandens Linn. Merr. (Dilleniaceae) in alloxan induced diabetic rats	Umar, A.; Ahmed, Q. U.; Muhammad, B. Y.; Dogarai, B. B. S.; Soad, S. Z. B. M.	2010	Journal of Ethnopharmacology	Department of Pharmaceutical Chemistry, Faculty of Pharmacy, International Islamic University Malaysia (IIUM), 25200 Kuantan, Pahang DM, MalaysiaDepartment of Basic Medical Sciences, Faculty of Pharmacy, International Islamic University Malaysia (IIUM), 25200 Kuantan, Pahang DM, Malaysia	71
478	Cost of type 2 diabetes mellitus in selected developing countries	Wan Norlida, Ibrahim; Syed, Aljunid; Aniza, Ismail	2010	Malaysian Journal of Public Health Medicine	1.Universiti Sains Malaysia, Malaysia2.United Nations Universities-International Institute for Global Health, Malaysia3.Universiti Kebangsaan Malaysia, Malaysia	22
479	Edge sharpening for diabetic retinopathy detection	Yazid, H.; Arof, H.; Mokhtar, N.	2010	IEEE	Electrical Engineering Department, University of Malaya, Kuala Lumpur, Malaysia	4
480	Vernonia amygdalina, an ethnoveterinary and ethnomedical used green vegetable with multiple bioactivities	Yeap, S. K.; Ho, W. Y.; Beh, B. K.; Liang, W. S.; Ky, H.; Yousr, A. H. N.; Alitheen, N. B.	2010	Journal of Medicinal Plants Research	Department of Cell and Molecular Biology, Faculty of Biotechnology and Biomolecular Sciences, Universiti Putra Malaysia, 43400, Serdang, Selangor, MalaysiaDepartment of Bioprocess Technology, Faculty of Biotechnology and Biomolecular Sciences, Universiti Putra Malaysia, 43400, Serdang, MalaysiaInstitute f Bioscience, Universiti Putra Malaysia, 43400, Serdang, Selangor, MalaysiaSpektra Biotek Sdn …	111
481	Exploring the mechanism of endothelial involvement in acidosis-induced vasodilatation of aortic tissues from normal and diabetic rats	Yeo, J. L.; Tan, B. T. C.; Achike, F. I.	2010	European Journal of Pharmacology	International Medical University, Commonwealth Plaza, Bukit Jalil, 57000 Kuala Lumpur, Malaysia	6
482	Adult Coats' disease: A case report	Yusof, N. S.; Embong, Z.; Ibrahim, M.	2010	International Journal of Ophthalmology	Department of Ophthalmology, School of Medical Sciences, Universiti Sains Malaysia, Kubang Kerian 16150, Kelantan, Malaysia	0
483	Antihyperglycemic and glucose tolerance activity of ficus deltoidea ethanolic extract in diabetic rats	Zainah, Adam; Muhajir, Hamid; Amin, Ismail; Shafii, Khamis; Norazizah, Marsidi	2010	Jurnal Sains Kesihatan Malaysia	1.Malaysia Nuclear Agency, Malaysia2.Universiti Putra Malaysia, Malaysia3.Universiti Putra Malaysia, Malaysia4.Malaysia Nuclear Agency, Malaysia5.Malaysia Nuclear Agency, Malaysia	15
484	Clinical evaluation of Dyslipidemia among type II diabetic patients at Public hospital Penang, Malaysia	Zaki, N. F.; Sulaiman, A. S.; Gillani, W. S.	2010	International Archives of Medicine	Dept of Clinical Pharmacy, University Sains Malaysia, MalaysiaSchool of Pharmaceutical Sciences, University Sains Malaysia, Malaysia	5
485	Effects of Momordica charantia on pancreatic histopathological changes associated with streptozotocin-induced diabetes in neonatal rats	Abdollahi, M.; Zuki, A. B.; Goh, Y. M.; Rezaeizadeh, A.; Noordin, M. M.	2011	Histol Histopathol	Department of Veterinary Preclinical Sciences, Faculty of Veterinary Medicine, University Putra Malaysia, Serdang, Selangor, Malaysia.	36
486	Effects of Momordica charantia aqueous extract on renal histopathological changes associated with streptozotocin-induced diabetes mellitus type II in neonatal rats	Abdollahi, M.; Zuki, A. B. Z.; Rezaeizadeh, A.; Goh, Y. M.; Noordin, M. M.	2011	Journal of Medicinal Plants Research	Department of Veterinary Preclinical Sciences, Faculty of Veterinary Medicine, University Putra Malaysia, 43400- UPM- Serdang, Selangor, MalaysiaInstitute of Bioscience, University Putra Malaysia, 43400 UPM- Serdang, Selangor, MalaysiaDepartment of Veterinary Pathology and Microbiology, Faculty of Veterinary Medicine, University Putra Malaysia, 43400- UPM- Serdang, Selangor, Malaysia	7
487	Validation of the comprehensive icf core sets for diabetes mellitus: A Malaysian perspective	Abdullah, M. F.; Mohd Nor, N.; Mohd Ali, S. Z.; Ismail Bukhary, N. B.; Amat, A.; Abdul Latif, L.; Hasnan, N.; Omar, Z.	2011	Annals of the Academy of Medicine Singapore	Family Health Development Division, Ministry of Health, MalaysiaPadang Serai Health Clinic, 09400, Kulim, Kedah, MalaysiaKepala Batas Health Clinic, Kepala Batas, Jitra, Kedah, MalaysiaJelebu Health Clinic, 71600, Kuala Klawang, Jelebu, Negeri Sembilan, MalaysiaBandar Baru Bangi Health Clinic, Jalan Perkeliling, Bangi, Selangor, MalaysiaKuala Trengganu Health Clinic, Kuala Terengganu, Terengganu,…	7
488	Diabetes insipidus and syndrome of inappropriate antidiuretic hormone complicating pituitary surgery	Aboud, S. K.; Yunus, M. R. M.; Gendeh, B. S.	2011	Otolaryngology - Head and Neck Surgery	Department of Otolaryngology-Head and Neck Surgery, Faculty of Medicine, Universiti Kebangsaan Malaysia Medical Centre, Jalan Yaacob Latif, Bandar Tun Razak, 56000 Kuala Lumpur, Malaysia	2
489	Prevalence of hypertension, control of blood pressure and treatment in hypertensive with type 2 diabetes in Hospital University Sains Malaysia	Abougalambou, S. S. I.; Abougalambou, A. S.; Sulaiman, S. A. S.; Hassali, M. A.	2011	Diabetes and Metabolic Syndrome: Clinical Research and Reviews	Discipline of Clinical Pharmacy, School of Pharmaceutical Sciences, Universiti Sains Malaysia, MalaysiaNational Heart Institute (IJN), Kuala Lumpur, MalaysiaDiscipline of Social and Administrative Pharmacy, School of Pharmaceutical Sciences, Universiti Sains Malaysia, Malaysia	14
490	Correlation of serum insulin like growth factor-1 with retinopathy in Malaysian pregnant diabetics	Adzura, S.; Muhaya, M.; Normalina, M.; Zaleha, A. M.; Sharifa Ezat, W. P.; Tajunisah, I.	2011	International Journal of Ophthalmology	Department of Ophthalmology, Kulliyyah of Medicine, International Islamic University, Kuantan, Pahang, MalaysiaDepartment of Ophthalmology, Faculty of Medicine, National University of Malaysia, Kuala Lumpur, MalaysiaDepartment of Ophthalmology, Faculty of Medicine, MARA University of Technology, Kuala Lumpur, MalaysiaDepartment of Obstetrics and Gynaecology, Faculty of Medicine, National Universi…	1
491	Comparison between neural networks against decision tree in improving prediction accuracy for diabetes mellitus	Ahmad, A.; Mustapha, A.; Zahadi, E. D.; Masah, N.; Yahaya, N. Y.	2011	Digital Information Processing and Communications	Faculty of Computer Science and Information Technology, Universiti Putra Malaysia, UPM Serdang, Selangor 43400, Malaysia	8
492	Analysis of retinal fundus images for grading of diabetic retinopathy severity	Ahmad Fadzil, M. H.; Izhar, L. I.; Nugroho, H.; Nugroho, H. A.	2011	Medical and Biological Engineering and Computing	Centre for Intelligent Signal and Imaging Research, Department of Electrical and Electronic Engineering, Universiti Teknologi PETRONAS, Bandar Seri Iskandar, Tronoh, Perak Darul Ridzuan 31750, Malaysia	35
493	Area analysis of foveal avascular zone in diabetic retinopathy colour fundus images	Ahmad Fadzil, M. H.; Lila Iznita, I.; Adi Nugroho, H.	2011	International Journal of Medical Engineering and Informatics	Department of Electrical and Electronic Engineering, Universiti Teknologi Petronas Bandar Seri Iskandar, Tronoh, 31750, Perak, MalaysiaDepartment of Electrical Engineering, Universitas Gadjah Mada, Kampus UGM, Jl. Grafika 2, Jogjakarta, 55281, Indonesia	4
494	Towards an online diabetes type II self management system: Ontology framework	Ahmed, A. S.	2011	IEEE	Faculty of Information Technology, UNIRAZAK (Universiti Tun Abdul Razak), Kuala Lumpur, Malaysia	5
495	Evaluation of neolamarckia cadamba (ROXB.) bosser leaf extract on glucose tolerance in glucose-induced hyperglycemic mice	Ahmed, F.; Rahman, S.; Ahmed, N.; Hossain, M.; Biswas, A.; Sarkar, S.; Banna, H.; Khatun, M. A.; Chowdhury, M. H.; Rahmatullah, M.	2011	African Journal of Traditional, Complementary and Alternative Medicines	Faculty of Life Sciences, University of Development Alternative, House No. 78, Road No. 11A, Dhanmondi, Dhaka-1205, BangladeshDept. of Pharmacy, Lincoln College, Mayang Pl, Blck A, N 1, Jalan SS 26/2, Taman Mayang Jaya, 47301, Petaling Jaya, Selangor Darul Ehsan, Kuala Lumpur, MalaysiaNew York City College of Technology, The City University of New York, 300 Jay Street, Brooklyn, NY 11201, United …	79
496	Evaluation of NÎµ-(carboxymethyl)lysine and lipid peroxidation in multiethnic Malaysian subjects with type 2 diabetes mellitus	Ahmed, K. A. A.; Muniandy, S.; Ismail, I. S.; Ali, R. S.; Alhamodi, Z. H.	2011	Scientific Research and Essays	Department of Molecular Medicine, Faculty of Medicine, University of Malaya, Kuala Lumpur 50603, MalaysiaFaculty of Dentistry, Ibb University, P.O.Box 70627, Ibb, YemenDepartment of Endocrinology, University of Malaya Medical Center, University of Malaya, Kuala Lumpur 50603, Malaysia	4
497	A novel signal diagnosis technique using pseudo complex-valued autoregressive technique	Aibinu, A. M.; Salami, M. J. E.; Shafie, A. A.	2011	Expert Systems with Applications	Department of Mechatronics, International Islamic University Malaysia (IIUM), P.O. Box 10, 50728, Malaysia	19
498	Association of plasminogen activator inhibitor-1 and tissue plasminogen activator with type 2 diabetes and metabolic syndrome in Malaysian subjects	Al-Hamodi, Z.; Ismail, I. S.; Saif-Ali, R.; Ahmed, K. A.; Muniandy, S.	2011	Cardiovascular Diabetology	Department of Molecular Medicine, Faculty of Medicine, University of Malaya, 50603 Kuala Lumpur, MalaysiaDepartment of Medicine, University of Malaya Medical Centre, University of Malaya, 50603 Kuala Lumpur, MalaysiaDepartment of Biochemistry, Faculty of Medicine, Sana'a University, YemenFaculty of Dentistry, Ibb University, Yemen	40
499	Paclitaxel-eluting balloon angioplasty and cobalt-chromium stents versus conventional angioplasty and paclitaxel-eluting stents in the treatment of native coronary artery stenoses in patients with diabetes mellitus	Ali, R. M.; Degenhardt, R.; Zambahari, R.; Tresukosol, D.; Ahmad, W. A. W.; Kamar, H. B. H.; Kui-Hian, S.; Ong, T. K.; Ismail, O. B.; Elis, S. B.; Udychalerm, W.; Ackermann, H.; Boxberger, M.; Unverdorben, M.	2011	EuroIntervention	National Heart Institute, Kuala Lumpur, MalaysiaClinical Research Institute, Center for Cardiovascular Diseases, Heinz-Meise-Strasse 100, D-36199 Rotenburg an der Fulda, GermanySiriraj Hospital Mahidol University, Bangkok, ThailandUniversity Malaya Medical Center, Kuala Lumpur, MalaysiaSarawak Hospital, Kuching, MalaysiaPenang Hospital, Pulau Penang, MalaysiaKing Chulalongkorn Hospital, Bangkok, …	54
500	Perception and knowledge of patients with type 2 diabetes in Malaysia about their disease and medication: A qualitative study	Al-Qazaz, H. K.; Hassali, M. A.; Shafie, A. A.; Syed Sulaiman, S. A.; Sundram, S.	2011	Research in Social and Administrative Pharmacy	Discipline of Clinical Pharmacy, School of Pharmaceutical Sciences, Universiti Sains Malaysia, Penang 11800, MalaysiaDiscipline of Social and Administrative Pharmacy, School of Pharmaceutical Sciences, Universiti Sains Malaysia, Penang 11800, MalaysiaHospital Balik Pulau, Balik Pulau, Penang 11000, Malaysia	43
501	Diabetes knowledge, medication adherence and glycemic control among patients with type 2 diabetes	Al-Qazaz, H. Kh; Sulaiman, S. A.; Hassali, M. A.; Shafie, A. A.; Sundram, S.; Al-Nuri, R.; Saleem, F.	2011	International Journal of Clinical Pharmacy	Discipline of Clinical Pharmacy, School of Pharmaceutical Sciences, Universiti Sains Malaysia, 11800 Penang, MalaysiaDiscipline of Social and Administrative Pharmacy, School of Pharmaceutical Sciences, Universiti Sains Malaysia, 11800 Penang, MalaysiaHospital Balik Pulau, Balik Pulau, 11000 Penang, MalaysiaAdvanced Medical and Dental Institute, Universiti Sains Malaysia, 11800 Penang, Malaysia	165
502	Prevalence of chronic illness and health seeking behaviour in Malaysian population: Results from the third national health morbidity survey (NHMS III) 2006	Amal, N. M.; Paramesarvathy, R.; Tee, G. H.; Gurpreet, K.; Karuthan, C.	2011	Medical Journal of Malaysia	Medical Research Resource Centre, Institute for Medical Research, MalaysiaDepartment of Health, Kuala Lumpur City Hall, MalaysiaDivision of Epidemiology, Institute for Public Health, MalaysiaUniversity Technology Mara, Malaysia	36
503	Intravenous fluconazole for bilateral endogenous Candida endophthalmitis	Annamalai, T.; Fong, K. C.; Choo, M. M.	2011	Journal of Ocular Pharmacology and Therapeutics	Department of Ophthalmology, University of Malaya, Kuala Lumpur, Malaysia. thirusukan@yahoo.com	4
504	Hypoglycaemia in sulphonylurea-treated subjects with type 2 diabetes undergoing Ramadan fasting: A five-country observational study	Aravind, S. R.; Tayeb, K. A.; Ismail, S. B.; Shehadeh, N.; Kaddaha, G.; Liu, R.; Balshaw, R.; Lesnikova, N.; Heisel, O.; Girman, C. J.; Musser, B. J.; Davies, M. J.; Katzeff, H. L.; Engel, S. S.; Radican, L.	2011	Current Medical Research and Opinion	Diacon Hospital, Diabetes Care and Research Centre, Bangalore, IndiaKing Abdullah Medical City Al-Noor Hospital, Makkah, Saudi ArabiaHospital Universiti Sains Malaysia, Kelantan, MalaysiaMeyer-Children's Hospital of Haifa, Haifa, IsraelRashid Hospital, Dubai, United Arab EmiratesSyreon Corporation, Vancouver, BC, CanadaMerck Sharp and Dohme Corp, Whitehouse Station, NJ, United States	64
505	Glycated haemoglobin is a good predictor of neonatal hypoglycaemia in pregnancies complicated by diabetes	Arumugam, K.; Abdul Majeed, N.	2011	Malaysian Journal of Pathology	Department of Obstetrics and Gynaecology, University Malaya Medical Centre, 50603 Kuala Lumpur, MalaysiaDepartment of Obstetrics and Gynaecology, Hospital Tengku Ampuan Rahimah, Klang, Malaysia	16
506	A Single Blinded Randomized Controlled Study of the Effect of Conventional Oral Hypoglycemic Agents Versus Intensive Short-Term Insulin Therapy on Pure Tone Audiometry in Type II Diabetes Mellitus	Asma, A.; Azmi, M. N.; Mazita, A.; Marina, M. B.; Salina, H.; Norlaila, M.	2011	Indian Journal of Otolaryngology and Head and Neck Surgery	Department of Otorhinolaryngology, Head and Neck Surgery, Universiti Kebangsaan Malaysia, Jalan Yaakub Latif, 56000 Cheras, Kuala Lumpur, MalaysiaDepartment of Medicine, Universiti Kebangsaan Malaysia, Kuala Lumpur, MalaysiaDepartment of Otorhinolaryngology, Selayang Hospital, Selayang, Malaysia	8
507	What contributes to the progression of chronic kidney disease in type 2 diabetic patients	Assila Abdul, Hamid; Seak, Yee Sin; Goh, Zhi Ping; Nurul Amiza Mat, Adam; Mohd Syukri, Hashim; Khalib Abdul, Latiff	2011	International Journal of Public Health Research	Universiti Kebangsaan Malaysia Medical Centre, Malaysia	0
508	Glipizide Pharmacokinetics in Healthy and Diabetic Volunteers	Atif, M.; Ahmad, M.; Qamar-uz-zaman, M.; Asif, M.; Sulaiman, S. A. S.; Shafie, A. A.; Masood, I.; Minhas, U.; Us-saqib, N.	2011	Tropical Journal of Pharmaceutical Research	Discipline of Clinical Pharmacy, School of Pharmaceutical Sciences, University Sains Malaysia, 11800, Penang, MalaysiaFaculty of Pharmacy and Alternative Medicine, The Islamia University of Bahawalpur, Punjab, PakistanDiscipline of Social and Administrative Pharmacy, School of Pharmaceutical Sciences, University Sains Malaysia, 11800, Penang, MalaysiaMinistry of Health, Government of Pakistan, Pa…	4
509	Pharmacokinetic concerns in the management of drug induced vomiting in co-morbid tuberculosis patient: A case report from malaysia	Atif, M.; Sulaiman, S. A. S.; Shafie, A. A.; Muttalif, A. R.; Ali, I.; Saleem, F.	2011	Journal of Applied Pharmaceutical Science	Discipline of Clinical Pharmacy, School of Pharmaceutical Sciences, University Sains Malaysia, Penang, MalaysiaSchool of Pharmaceutical Sciences, University Sains Malaysia, Penang, MalaysiaDiscipline of Social and Administrative Pharmacy, School of Pharmaceutical Sciences, University Sains Malaysia, Penang, MalaysiaInstitute of Respiratory Medicine, Jalan Pahang, 53000, Kuala Lumpur, MalaysiaChes…	2
510	Helicobacter pylori and type 1 diabetes mellitus: Possibility of modifying chronic disease susceptibility with vaccinomics at the anvil	Avasthi, T. S.; Ahmed, N.	2011	OMICS A Journal of Integrative Biology	Department of Biotechnology, School of Life Sciences, University of Hyderabad, Prof. C. R. Rao Road, Gachibowli, Hyderabad - 500046, IndiaInstitute of Life Sciences, University of Hyderabad Campus, Hyderabad, IndiaInstitute of Biological Sciences, University of Malaya, Kuala Lumpur, Malaysia	3
511	An intelligent diagnostic system for diabetes using rule based reasoning and object-oriented methodology	Balakrishnan, V.; Govindan, V.	2011	Medicine	Faculty of Computer Science and Information Technology, University of Malaya, 50603 Kuala Lumpur, Malaysia	0
512	Non-arteritic anterior ischaemic optic neuropathy in Malaysia: A 5 years review	Bawazir, A.; Gharebaghi, R.; Hussein, A.; Hitam, W. H. W.	2011	International Journal of Ophthalmology	Department of Ophthalmology, School of Medical Sciences, Universiti Sains Malaysia, 16150 Kubang Kerian, Kelantan, Malaysia	4
513	Combined Therapy Using Acupressure Therapy, Hypnotherapy, and Transcendental Meditation versus Placebo in Type 2 Diabetes	Bay, R.; Bay, F.	2011	JAMS Journal of Acupuncture and Meridian Studies	Department of Family Medicine, University Sains Malaysia (USM), MalaysiaInternational University for Complementary Medicine, Zoroastrian College, Medical Sciences University of Golestan, Iran	14
514	Differences in demographics, lipid profile and other clinical characteristics among type 2 diabetic patients in the state of Penang, Malaysia according to gender and races	Blebil, A. Q.; Hassan, Y.; Dujaili, J. A.	2011	Asian Journal of Pharmaceutical and Clinical Research	Discipline of Clinical Pharmacy, School of Pharmaceutical Sciences, UniversitiSains Malaysia, Mendin 11800 Penang, Malaysia	10
515	Tocotrienol-rich fraction of palm oil reduced pancreatic damage and oxidative stress in streptozotocin-induced diabetic rats	Budin, S. B.; Yusof, K. M.; Idris, M. H. M.; Hamid, Z. A.; Mohamed, J.	2011	Australian Journal of Basic and Applied Sciences	School of Diagnostic and Applied Health Sciences, Faculty of Health Sciences, Universiti Kebangsaan Malaysia, Jalan Raja Muda Abdul Aziz, 50300 Kuala Lumpur, Iran	25
516	Phytochemistry and pharmacological properties of Thunbergia laurifolia: A review	Chan, E. W. C.; Eng, S. Y.; Tan, Y. P.; Wong, Z. C.	2011	Pharmacognosy Journal	Faculty of Applied Sciences, UCSI University, 56000 Cheras, Kuala Lumpur, Malaysia	21
517	Diabetic dyslipidaemia in Asian populations in the Western Pacific Region: What we know and don't know	Chan, J. C. N.; Chan, S. P.; Deerochanawong, C.; Go, R. T.; Lee, K. O.; Ma, R. C. W.; Pan, C. Y.; Sheu, W. H. H.; Barter, P.	2011	Diabetes Research and Clinical Practice	Hong Kong Institute of Diabetes and Obesity and Department of Medicine and Therapeutics, The Chinese University of Hong Kong, Prince of Wales Hospital, Hong Kong Special Administrative Region, 9/F, Clinical Sciences Building, Shatin, NT, Hong KongUniversity of Malaya Medical Centre, Kuala Lumpur, MalaysiaRangsit Medical School, Bangkok, ThailandChinese General Hospital Blumentritt, Manila, Philip…	17
518	Self-managed internet based individualized risk assessor for Malaysian diabetes population	Chellappan, K.; Ahmed, A. S.	2011	IEEE	Faculty of Information Technology, UNIRAZAK Universiti Tun Abdul Razak, Kuala Lumpur, Malaysia	0
519	Ethnic Differences in Glycaemic Control and Complications: The Adult Diabetes Control and Management (ADCM), Malaysia	Chew, B. H.; Mastura, I.; Lee, P. Y.; Sri Wahyu, T.; Cheong, A. T.; Zaiton, A.	2011	Medical Journal of Malaysia	Department of Family Medicine, Universiti Putra Malaysia, MalaysiaKlinik Kesihatan Seremban 2, Negeri Sembilan, MalaysiaKlinik Kesihatan Bandar Sungai Petani, Kedah, Malaysia	15
520	Sub-acute oral toxicity study of Orthosiphon stamineus (Lamiaceae) in stz-induced diabetic rats	Chin, J. H.; Hussin, A. H.	2011	Pharmacologyonline	Faculty of Pharmaceutical Sciences, UCSI University, No 1, Jalan Menara Gading, 56000 Kuala Lumpur, MalaysiaSchool of Pharmaceutical Sciences, Universiti Sains Malaysia, 11800, Minden, Pulau Pinang, Malaysia	0
521	Medication adherence and achievement of glycaemic targets in ambulatory type 2 diabetic patients	Chua, S. S.; Chan, S. P.	2011	Journal of Applied Pharmaceutical Science	Department of Pharmacy, Faculty of Medicine, University of Malaya, 50603 Kuala Lumpur, MalaysiaDepartment of Medicine, Faculty of Medicine, University of Malaya, Kuala Lumpur, Malaysia	40
522	Twelve-month outcomes after coronary stenting with the genousâ„¢ bio-engineered R stentâ„¢ in diabetic patients from the e-HEALING registry	Damman, P.; Klomp, M.; Beijk, M. A.; Silber, S.; Grisold, M.; Ribeiro, E. E.; Suryapranata, H.; WÃ£jcik, J.; Sim, K. H.; Tijssen, J. G.; De Winter, R. J.	2011	Journal of Interventional Cardiology	Department of Cardiology, Academic Medical Center, University of Amsterdam, Amsterdam, NetherlandsKardiologische Praxis und Praxisklinik, Munich, GermanyKlinische Abteilung fur Kardiologie, Medizinische Universitatsklinik, Graz, AustriaIncor, Heart Institute, University of SÃ£o Paulo, SÃ£o Paulo, BrazilIsala Klinieken, Hospital de Weezenlanden, Zwolle, NetherlandsDepartment of Cardiology, Medical…	63
523	Nasal septal abscess with uncontrolled diabetes mellitus: Case reports	Dinesh, R.; Avatar, S.; Haron, A.; Suhana; Azwarizan	2011	Medical Journal of Malaysia	Department of Otorhinolaryngology, 34000 Hospital Taiping, Perak, Malaysia	5
524	Comparison of antioxidant effects of honey, glibenclamide, metformin, and their combinations in the kidneys of streptozotocin-induced diabetic rats	Erejuwa, O. O.; Sulaiman, S. A.; ab Wahab, M. S.; Salam, S. K. N.; md Salleh, M. S.; Gurtu, S. G.	2011	International Journal of Molecular Sciences	Department of Pharmacology, School of Medical Sciences, Universiti Sains Malaysia, 16150 Kubang Kerian, Kelantan, MalaysiaDepartment of Chemical Pathology, School of Medical Sciences, Universiti Sains Malaysia, 16150 Kubang Kerian, Kelantan, MalaysiaDepartment of Pathology, School of Medical Sciences, Universiti Sains Malaysia, 16150 Kubang Kerian, Kelantan, MalaysiaSchool of Medicine and Health …	68
525	Glibenclamide or metformin combined with honey improves glycemic control in streptozotocin-induced diabetic rats	Erejuwa, O. O.; Sulaiman, S. A.; Wahab, M. S.; Sirajudeen, K. N.; Salleh, M. S.; Gurtu, S.	2011	International journal of biological sciences	Department of Pharmacology, School of Medical Sciences, Universiti Sains MalaysiaKelantan, Malaysia	105
526	Hepatoprotective effect of tualang honey supplementation in streptozotocin-induced diabetic rats	Erejuwa, O. O.; Sulaiman, S. A.; Wahab, M. S.; Sirajudeen, K. N. S.; Salleh, M. S.; Gurtu, S.	2011	International Journal of Applied Research in Natural Products	Department of Pharmacology, School of Medical Sciences, Universiti Sains Malaysia, 16150 Kubang Kerian, Kelantan, MalaysiaDepartment of Chemical Pathology, School of Medical Sciences, Universiti Sains Malaysia, 16150 Kubang Kerian, Kelantan, MalaysiaDepartment of Pathology, School of Medical Sciences, Universiti Sains Malaysia, 16150 Kubang Kerian, Kelantan, MalaysiaMonash University Sunway Campu…	53
527	Effect of glibenclamide alone versus glibenclamide and honey on oxidative stress in pancreas of streptozotocin-induced diabetic rats	Erejuwa, O. O.; Sulaiman, S. A.; Wahab, M. S.; Sirajudeen, K. N. S.; Salleh, M. S.; Gurtu, S.	2011	International Journal of Applied Research in Natural Products	Department of Pharmacology, School of Medical Sciences, Universiti Sains Malaysia, 16150 Kubang Kerian, Kelantan, MalaysiaDepartment of Chemical Pathology, School of Medical Sciences, Universiti Sains Malaysia, 16150 Kubang Kerian, Kelantan, MalaysiaDepartment of Pathology, School of Medical Sciences, Universiti Sains Malaysia, 16150 Kubang Kerian, Kelantan, MalaysiaMonash University Sunway Campu…	40
528	Differential responses to blood pressure and oxidative stress in streptozotocin-induced diabetic wistar-kyoto rats and spontaneously hypertensive rats: Effects of antioxidant (Honey) treatment	Erejuwa, O. O.; Sulaiman, S. A.; Wahab, M. S. A.; Sirajudeen, K. N. S.; Salleh, M. S. M.; Gurtu, S.	2011	International Journal of Molecular Sciences	Department of Pharmacology, School of Medical Sciences, Universiti Sains Malaysia, 16150 Kubang Kerian, Kelantan, MalaysiaDepartment of Chemical Pathology, School of Medical Sciences, Universiti Sains Malaysia, 16150 Kubang Kerian, Kelantan, MalaysiaDepartment of Pathology, School of Medical Sciences, Universiti Sains Malaysia, 16150 Kubang Kerian, Kelantan, MalaysiaMonash University Sunway Campu…	46
529	Analysis of foveal avascular zone for grading of diabetic retinopathy	Fadzil, M. H. A.; Izhar, L. I.; Nugroho, H. A.	2011	International Journal of Biomedical Engineering and Technology	Department of Electrical and Electronic Engineering, Universiti Teknologi PETRONAS, Bandar Seri Iskandar, Tronoh 31750, Perak, MalaysiaDepartment of Electrical Engineering, Universitas Gadjah Mada, Kampus UGM, Jl. Grafika 2, Jogjakarta 55281, Indonesia	5
530	Population based survey on knowledge and quality of life perception on erectile dysfunction among diabetic and non-diabetic attributes, Penang, Malaysia	Gillani, S. W.; Sulaiman, S. A. S.; Sari, Y. O.	2011	International Journal of Pharmacy and Pharmaceutical Sciences	School of Pharmaceutical sciences, Universiti Sains Malaysia, Pulau Pinang, MalaysiaFaculty of Pharmacy, Andalas University, Padang 25163, IndonesiaDiscipline of Clinical Pharmacy, School of Pharmaceutical Sciences, Universiti Sains Malaysia, 11800 Penang, Malaysia	2
531	Factors associated with infections in diabetic population	Gillani, S. W.; Sulaiman, S. A. S.; Sundram, S.; Sari, Y. O.; Baig, M.; Iqbal, M. S.	2011	African Journal of Pharmacy and Pharmacology	School of Pharmaceutical Sciences, Universiti Sains Malaysia, Pulau Pinang, MalaysiaHospital Pulau Pinang, 10990, Residential Street, Penang, MalaysiaFaculty of Pharmacy, Andalas University, Padang 25163, IndonesiaDiscipline of Clinical Pharmacy, School of Pharmaceutical Sciences, Universiti Sains Malaysia, 11800 Penang, MalaysiaDepartment of Clinical Pharmacy, Aimst University, Kedah, MalaysiaSc…	1
532	Convergence of tuberculosis and diabetes mellitus: Time to individualise pharmaceutical care	Gnanasan, S.; Ting, K. N.; Wong, K. T.; Ali, S. M.; Muttalif, A. R.; Anderson, C.	2011	International Journal of Clinical Pharmacy	University of Nottingham, Nottingham NG7 2RD, United KingdomUniversity of Nottingham, Malaysia Campus, Semenyih, MalaysiaUniversiti Teknologi MARA, Shah Alam, MalaysiaPenang Hospital, Penang, Malaysia	14
533	A review on some potential traditional phytomedicine with antidiabetic properties	Gunjan, M.; Ravindran, M.; Jana, G. K.	2011	International Journal of Phytomedicine	MUCH, Ipoh, MalaysiaGCP, Sambalpur, Orissa, India	13
534	Curcumin prevents experimental diabetic retinopathy in rats through its hypoglycemic, antioxidant, and anti-inflammatory mechanisms	Gupta, S. K.; Kumar, B.; Nag, T. C.; Agrawal, S. S.; Agrawal, R.; Agrawal, P.; Saxena, R.; Srivastava, S.	2011	Journal of Ocular Pharmacology and Therapeutics	Department of Pharmacology, Delhi Institute of Pharmaceutical Sciences and Research, University of Delhi, Pushp Vihar Sec-3, New Delhi 110017, IndiaDepartment of Anatomy, All India Institute of Medical Sciences, New Delhi, IndiaFaculty of Medicine, Universiti Teknologi MARA, Shah Alam, MalaysiaDepartment of Ophthalmology, International Medical University, IMU Clinical School, Jalan Rasah, Seremba…	111
535	Infratemporal abscess in a diabetic patient: A case report	Habib, S. N. T.; Mohamad, I.	2011	International Medical Journal	Department of Otorhinolaryngology-Head and Neck Surgery, School of Medical Sciences, Universiti Sains Malaysia, 16150 Kota Bharu, Kelantan, Malaysia	0
536	Toward a fully automated DR grading system	Hani, A. F. M.; Nugroho, H.; Nugroho, H. A.; Izhar, L. I.; Ngah, N. F.; George, T. M.; Ismail, M.; Hussein, E.; Pin, G. P.	2011	International Federation for Medical and Biological Engineering (IFMBE)	Centre for Intelligent Signal and Imaging Research, Department of Electrical and Electronic Engineering, Universiti Teknologi PETRONAS, Perak Darul Ridzuan, Tronoh 31750, MalaysiaDepartment of Ophthalmology, Hospital Selayang, Lebuh Raya Selayang-Kepong, Batu Caves, Selangor Darul, Ehsan 68100, Malaysia	10
537	Reasons, perceived efficacy and factors associated with complementary and alternative medicine use among Malaysian patients with diabetes mellitus	Hasan, S. S.; Loon, W. C.; Ahmadi, K.; Ahmed, S. I.; Bukhari, N. I.	2011	British Journal of Diabetes and Vascular Disease	Department of Pharmacy Practice, School of Pharmacy and Health Sciences, International Medical University, No 126, Jalan 19/155B, Bukit Jalil, Kuala Lumpur 57000, MalaysiaDiabetes Health Clinics, Outpatient Department, Hospital Tuanku jaa'Far, Seremban, Malaysia	23
538	Effects of exercise and dietary polyunsaturated fatty acid on blood lipid profiles of streptozotocin-induced diabetes in rats	Hasliza, A. H.; Noordin, M. M.; Goh, Y. M.	2011	Pertanika Journal of Tropical Agricultural Science	Department of Veterinary Preclinical Sciences, Faculty of Veterinary Medicine, Universiti Putra Malaysia, 43400 Serdang, Selangor, Malaysia	3
539	Antiplatelet therapy in diabetic ischemic stroke patients: associated factors and outcomes	Hassan, Y.; Al-Jabi, S. W.; Aziz, N. A.; Looi, I.; Zyoud, S. H.	2011	International Journal of Clinical Pharmacology and Therapeutics	Department of Pharmacy Practice, Faculty of Pharmacy, Universiti Teknologi MARA, Malaysia. dryahaya2909@puncakalam.utim.edu.my	2
540	Adverse outcomes in type 1 diabetic pregnant women with proliferative diabetic retinopathy	Helen, C. C. T.; Tajunisah, I.; Reddy, S. C.	2011	International Journal of Ophthalmology	Department of Ophthalmology, Faculty of Medicine, University of Malaya, Kuala Lumpur, MalaysiaDepartment of Ophthalmology, Faculty of Medicine, International Medical University, Negeri Sembilan, Malaysia	1
541	Quality of care for adult type 2 Diabetes Mellitus at a University primary care centre in Malaysia	How, C. B.; Ming, K. E.; Chin, C. Y.	2011	International Journal of Collaborative Research on Internal Medicine and Public Health	Department of Family Medicine, Faculty of Medicine and Health Sciences, University Putra Malaysia, Selangor, MalaysiaDepartment of Primary Care Medicine, Faculty of Medicine, University of Malaya, Kuala Lumpur, Malaysia	8
542	Does religious affiliation influence glycaemic control in primary care patients with type 2 diabetes mellitus?	How, C. B.; Ming, K. E.; Chin, C. Y.	2011	Mental Health in Family Medicine	Department of Family Medicine, Faculty of Medicine and Health Sciences, University Putra Malaysia, 43400 Serdang, Selangor, MalaysiaDepartment of Primary Care Medicine, Faculty of Medicine, University of Malaya, Kuala Lumpur, Malaysia	32
543	Klebsiella pneumonia as a rare cause of parapharyngeal abscess	Ibrahim, F. M.; Mohamad, I.	2011	Pakistan Journal of Medical Sciences	Department of Otorhinolaryngology-Head and Neck Surgery, School of Medical Sciences, University Sains Malaysia, 16150 Kota Bharu, Kelantan, Malaysia	2
544	Evaluation of hypoglycemic activity and toxicity profiles of the leaves of ficus deltoidea in rodents	Ilyanie, Y.; Wong, T. W.; Choo, C. Y.	2011	Journal of Complementary and Integrative Medicine	Faculty of Pharmacy, Universiti Teknologi MARA, 42300 Puncak Alam, Selangor, MalaysiaNon-Destructive Biomedical and Pharmaceutical Research Centre, Universiti Teknologi MARA, 42300 Puncak Alam, Selangor, MalaysiaMedChem Herbal Research Group, Faculty of Pharmacy, Universiti Teknologi MARA, 42300 Puncak Alam, Selangor, Malaysia	20
545	Mastoid subperiosteal abscess with osteolytic intracranial extension: A rare complication of mastoiditis in a young patient	Irfan, M.; Fairuz, M. I.; Dinsuhaimi, S.	2011	Pakistan Journal of Medical Sciences	Professor and Consultant Otologist, Department of Otorhinolaryngology-Head and Neck Surgery, School of Medical Sciences, University Sains Malaysia, 16150 Kota Bharu, Kelantan, MalaysiaDepartment of Otorhinolaryngology-Head and Neck Surgery, School of Medical Sciences, University Sains Malaysia, 16150 Kota Bharu, Kelantan, Malaysia	0
546	Gestational diabetes mellitus in primigravidae: a mild disease	Ismail, N. A.; Aris, N. M.; Mahdy, Z. A.; Ahmad, S.; Naim, N. M.; Siraj, H. H.; Zakaria, S. Z.	2011	Acta medica (Hradec KrÃ¡lovÃ©) / Universitas Carolina, Facultas Medica Hradec KrÃ¡lovÃ©	Universiti Kebangsaan Malaysia, Faculty of Medicine, Kuala Lumpur, Malaysia.	16
547	Glycemic control among pregnant diabetic women on insulin who fasted during Ramadan	Ismail, N. A. M.; Raji, H. O.; Wahab, N. A.; Mustafa, N.; Kamaruddin, N. A.; Jamil, M. A.	2011	Iranian Journal of Medical Sciences	Department of Obstetrics and Gynaecology, Faculty of Medicine, Universiti Kebangsaan Malaysia, Kuala Lumpur, MalaysiaDepartment of Medicine, Faculty of Medicine, Universiti Kebangsaan Malaysia, Kuala Lumpur, Malaysia	9
548	Response surface optimization of the process conditions for anti-diabetic compounds from Cucumis Sativus	Jamal, P.; Barkat, A. A.; Amid, A.	2011	African Journal of Biotechnology	Bioprocess and Molecular Engineering Research Unit (BPMERU), Department of Biotechnology Engineering, Faculty of Engineering, International Islamic University Malaysia (IIUM), P.O. BOX 10, 50728 Kuala Lumpur, Malaysia	1
549	Prevalence of falls in elderly men with diabetes in Diabetic Clinic Universiti Sains Malaysia Hospital, Malaysia	Kadir, A. A.; Hasim, H.	2011	Journal of Men's Health	Family Medicine Specialist, Department of Family Medicine, School of Medical Sciences, Universiti Sains Malaysia, 16150, Kubang Kerian, Kelantan, MalaysiaDepartment of Family Medicine, School of Medical Sciences, Universiti Sains Malaysia, Malaysia	4
550	Relationship between sensory neuropathy and body imbalance among diabetic Malay women	Kamaralzaman, S.; Budin, S. B.; Yau, M.; Sidi, H.; Sani, A.; Mohamed, J.	2011	Sains Malaysiana	Program Terapi Carakerja, Fakulti Sains Kesihatan Bersekutu, Universiti Kebangsaan Malaysia, Jalan Raja Muda Abdul Aziz, 50300 Kuala Lumpur, MalaysiaJabatan Sains Bioperubatan, Fakulti Sains Kesihatan Bersekutu, Universiti Kebangsaan Malaysia, Jalan Raja Muda Abdul Aziz, 50300 Kuala Lumpur, MalaysiaJabatan Psikiatri, Pusat Perubatan UKM, Universiti Kebangsaan Malaysia, Jalan Yaacob Latif Bandar T…	0
551	Pyridoxal 5' phosphate protects islets against streptozotocin-induced beta-cell dysfunction- in vitro and in vivo	Kiran, S. G.; Dorisetty, R. K.; Umrani, M. R.; Boindala, S.; Bhonde, R. R.; Chalsani, M.; Singh, H.; Venkatesan, V.	2011	Experimental Biology and Medicine	Department of Biochemistry, Stem Cell Research, National Institute of Nutrition (ICMR, Department of Health Research), Hyderabad 500007, IndiaTissue Engineering and Banking Laboratory, National Centre for Cell Science (DBT), Pune 411007, IndiaStempeutics Research Malaysia, 57000 Kuala Lumpur, Malaysia	14
552	Effect of exercise on albuminuria in people with diabetes	Koh, K. H.; Dayanath, B.; Doery, J. C.; Polkinghorne, K. R.; Teede, H.; Kerr, P. G.	2011	Nephrology	Department of Nephrology, Melbourne, VIC, AustraliaDepartment of Pathology, Monash Medical Centre, Melbourne, VIC, AustraliaDepartment of Medicine, Kuching Hospital, Sarawak, MalaysiaDepartment of Medicine, Monash University, Melbourne, VIC, AustraliaJean Hailes Research Group, Monash University, Melbourne, VIC, Australia	13
553	Efficacy of ethanolic extract of ginger on kidney lipid metabolic profiles in diabetic rats	Kondeti Ramudu, S.; Mallikarjuna, K.; Kesireddy, S. R.	2011	International Journal of Diabetes in Developing Countries	Division of Molecular Biology and Exercise Physiology, Department of Zoology, Sri Venkateswara University, Tirupati 517 502 A. P., IndiaDepartment of Nutrition and Dietetics, Faculty of Allied and Health Sciences, University of Kebangsaan Malaysia, Jalan Raja Muda A. Aziz, 50300, Kuala Lumpur, MalaysiaLaboratory of Exercise Biochemistry, Taipei Sports Universiy, Taipei City 11153, Taiwan	8
554	Adiponectin and Resistin Gene Polymorphisms in Association with Their Respective Adipokine Levels	Lau, C. H.; Muniandy, S.	2011	Annals of Human Genetics	Department of Molecular Medicine, Faculty of Medicine, University of Malaya, 50603 Kuala Lumpur, Malaysia	34
555	Novel adiponectin-resistin (AR) and insulin resistance (IRAR) indexes are useful integrated diagnostic biomarkers for insulin resistance, type 2 diabetes and metabolic syndrome: A case control study	Lau, C. H.; Muniandy, S.	2011	Cardiovascular Diabetology	Department of Molecular Medicine, Faculty of Medicine, University of Malaya, 50603 Kuala Lumpur, Malaysia	80
556	Lectin-functionalized carboxymethylated kappa-carrageenan microparticles for oral insulin delivery	Leong, K. H.; Chung, L. Y.; Noordin, M. I.; Onuki, Y.; Morishita, M.; Takayama, K.	2011	Carbohydrate Polymers	Department of Pharmacy, Faculty of Medicine, University of Malaya, 50603 Kuala Lumpur, MalaysiaDepartment of Pharmaceutics, Faculty of Pharmaceutical Sciences, Hoshi University, 2-4-41 Ebara, Shinagawa, Tokyo 142-8501, Japan	32
557	Automatic classification of diabetic macular edema in digital fundus images	Lim, S. T.; Zaki, W. M. D. W.; Hussain, A.; Lim, S. L.; Kusalavan, S.	2011	IEEE	Faculty of Engineering and Technology, Multimedia University, Melaka, MalaysiaFaculti Kejuruteraan Dan Alam Bina, University Kebangsaan Malaysia, Selangor, Malaysia	43
558	Involuntary movements in an elderly woman with recently diagnosed diabetes	Lim, S. Y.; Ramli, N.; Tai, S. M. L.; Nair, S. R.	2011	Journal of Clinical Neuroscience	Division of Neurology, Faculty of Medicine, University of Malaya, Kuala Lumpur 50603, MalaysiaDivision of Neuroradiology, Faculty of Medicine, University of Malaya, Kuala Lumpur, Malaysia	0
559	In vitro inhibitory potential of selected Malaysian plants against key enzymes involved in hyperglycemia and hypertension	Loh, S. P.; Hadira, O.	2011	Malaysian Journal of Nutrition	Department of Nutrition and Dietetics, Faculty of Medicine and Health Sciences, Universiti Putra Malaysia, 43400 UPM, Serdang, Selangor, Malaysia	47
560	Gene expression profiling in ethnic Malays with type 2 diabetes mellitus, with and without diabetic nephropathy	Lokman, F. E.; Seman, N. A.; Ismail, A. S.; Yaacob, N. A.; Mustafa, N.; Khir, A. S. M.; Hussein, Z.; Mohamud, W. N. W.	2011	Journal of Nephrology	Cardiovascular, Diabetes and Nutrition Research Centre, Institute for Medical Research, Jalan Pahang, 50588, Kuala Lumpur, MalaysiaSchool of Medical Sciences, Universiti Sains Malaysia, Kota Bharu, MalaysiaDepartment of Medicine, Universiti Kebangsaan Malaysia, Kuala Lumpur, MalaysiaPenang Medical College, Malaysia, Penang, MalaysiaPutrajaya Hospital, Putrajaya, Malaysia	6
561	Adiponectin SNP45TG is associated with gestational diabetes mellitus	Low, C. F.; Mohd Tohit, E. R.; Chong, P. P.; Idris, F.	2011	Archives of Gynecology and Obstetrics	Department of Pathology, Universiti Putra Malaysia, Serdang, Selangor, MalaysiaDepartment of Biomedical Science, Universiti Putra Malaysia, Serdang, Selangor, Malaysia	44
562	The Status of Diabetes Control in Malaysia: Results of Diabcare 2008	Mafauzy, M.; Hussein, Z.; Chan, S. P.	2011	Medical Journal of Malaysia	Director of Campus, Health Campus, Universiti Sains Malaysia, Kelantan, MalaysiaDepartment of Medicine, Hospital Putrajaya and Chief of Endocrinology Services, Putrajaya, Ministry of Health, MalaysiaDepartment of Medicine, Faculty of Medicine, University of Malaya, Kuala Lumpur, Malaysia	90
563	Antidiabetic activity of crude stem extracts of coscinium fenestratum on streptozotocin-induced type-2 diabetic rats	Malarvili, A.; Selvaraja, P.; Ndyeabura, A. W.; Akowuah, G. A.; Okechukwu, P. N.	2011	Asian Journal of Pharmaceutical and Clinical Research	Biotechnology program, Faculty of Applied Sciences, UCSI University, No. 1, Jalan Menara Gading, UCSI Heights, 56000 Kuala Lumpur, MalaysiaSchool of Pharmacy, Faculty of Pharmaceutical Sciences, UCSI University, No. 1, Jalan Menara Gading, UCSI Heights, 56000 Kuala Lumpur, Malaysia	11
564	Dramatic response of iris and retinal neovascularisation following usage of intravitreal ranibizumab as pre-operative adjunct in vitrectomy for advanced proliferative diabetic retinopathy	Malisa, A.; Mae-Lynn, C. B.	2011	Journal of Surgical Academia	1.Pusat Perubatan Universiti Kebangsaan Malaysia, Malaysia	0
565	Risk factors for diabetic retinopathy in diabetics screened using fundus photography at a primary health care setting in east Malaysia	Mallika, P. S.; Lee, P. Y.; Cheah, W. L.; Wong, J. S.; Syed Alwi, S. A. R.; Nor Hayati, N.; Tan, A. K.	2011	Malaysian Family Physician	Department of Ophthalmology, Faculty of Medicine and Health Sciences, Universiti Malaysia Sarawak, Kuching, Sarawak, MalaysiaDepartment of Family Medicine, Faculty of Medicine and Health Sciences, Universiti Putra Malaysia, MalaysiaDepartment of Community Medicine and Public Health, Faculty of Medicine and Health Sciences, Universiti Malaysia Sarawak, MalaysiaDepartment of Medicine, Sarawak Gener…	7
566	Health-related Quality of Life in Patients with Diabetic Foot Problems in Malaysia	Mazlina, M.; Shamsul, A. S.; Saini Jeffery, F. A.	2011	Medical Journal of Malaysia	University Malaya, Department of Rehabilitation Medicine, Faculty of Medicine, Jalan Universiti, Kuala Lumpur, Wilayah Persekutuan 50603, Malaysia	36
567	Development and functional characterization of insulin-releasing human pancreatic beta cell lines produced by electrofusion	McCluskey, J. T.; Hamid, M.; Guo-Parke, H.; McClenaghan, N. H.; Gomis, R.; Flatt, P. R.	2011	Journal of Biological Chemistry	SAAD Centre for Pharmacy and Diabetes, University of Ulster, Cromore Rd., Coleraine BT52 1SA, United KingdomEndocrinology and Diabetes Unit, Hospital Clinic Universitari, Barcelona University, 08007 Barcelona, SpainDept. of Microbiology, Faculty of Biotechnology and Biomolecular Sciences, 43400 UPM, Serdang, Selangor D.E., MalaysiaCentre for Infection and Immunity, School of Medicine, Queens Univ…	92
568	Attitudes of Malaysian general hospital staff towards patients with mental illness and diabetes	Minas, H.; Zamzam, R.; Midin, M.; Cohen, A.	2011	BMC Public Health	Centre for International Mental Health, Melbourne School of Population Health, University of Melbourne, Parkville, VIC 3010, AustraliaDepartment of Psychiatry, National University of Malaysia, Medical Centre, Jalan Yaacob Latiff, Cheras Kuala Lumpur, MalaysiaLondon School of Hygiene and Tropical Medicine, Keppel Street, London WC1E7HT, United Kingdom	47
569	Antihyperglycemic effect of orthosiphon stamineus benth leaves extract and its bioassay-guided fractions	Mohamed, E. A. H.; Mohamed, A. J.; Asmawi, M. Z.; Sadikun, A.; Ebrika, O. S.; Yam, M. F.	2011	Molecules	School of Pharmaceutical Sciences, Universiti Sains Malaysia, 11800 Penang, MalaysiaFaculty of Medicine and Health Sciences, Universiti Putra Malaysia, 43400, Selangor, Malaysia	44
570	Prevalence of abnormal glucose tolerance and risk factors in urban and rural Malaysia	Mustafa, N.; Kamarudin, N. A.; Ismail, A. A.; Khir, A. S.; Ismail, I. S.; Musa, K. I.; Kadir, K. A.; Yaacob, N. A.; Ali, O.; Isa, S. H.; Wan Bebakar, W. M.; wan Mohamud, W. N.	2011	Diabetes Care	Department of Medicine, Universiti Kebangsaan Malaysia, Jalan Yaacob Latiff, Bandar Tun Razak, Cheras, Kuala Lumpur, Malaysia. norlaila@ppukm.ukm.my	22
571	Add-on rosiglitazone therapy improves plasminogen activity and high-density lipoprotein cholesterol in type 2 diabetes mellitus	Mustaffa, N.; Ibrahim, S.; Abdullah, W. Z.; Yusof, Z.	2011	Blood Coagulation and Fibrinolysis	Department of Medicine, School of Medical Sciences, Universiti Sains Malaysia, Jalan Raja Perempuan Zainab II, 16150 Kubang Kerian, Kota Bharu, Kelantan, MalaysiaDepartment of Haematology, School of Medical Sciences, Universiti Sains Malaysia, Kelantan, Malaysia	2
572	Effects of monochromatic infrared energy therapy on diabetic feet with peripheral sensory neuropathy: a randomised controlled trial	Nawfar, S. A.; Yacob, N. B.	2011	Singapore Medical Journal	Department of Orthopaedics, School of Medical Sciences, Universiti Sains Malaysia, Jalan Raja Perempuan Zainab II, Kota Bharu 16150, Malaysia. nawfar@kb.usm.my	17
573	Body weight satisfaction: association with weight control practices among type 2 diabetic patients	Noor, S. Z.; Lua, P. L.; Nik, M. M.	2011	Malaysian Journal of Nutrition	Centre for Clinical and Quality of Life Studies, Faculty of Medicine and Health Sciences, Universiti Sultan Zainal Abidin (UniSZA), Kota Campus, 20400 Kuala Terengganu, Terengganu, Malaysia.	7
574	Safety and tolerability of once or twice daily neutral protamine hagedorn insulin in fasting pregnant women with diabetes during Ramadan	Nor Azlin, M. I.; Adam, R.; Sufian, S. S.; Wahab, N. A.; Mustafa, N.; Kamaruddin, N. A.; Jamil, M. A.	2011	Journal of Obstetrics and Gynaecology Research	Department of Obstetrics and Gynaecology, Faculty of Medicine, Universiti Kebangsaan Malaysia, Jalan Yaacob Latiff, 56000 Cheras, Kuala Lumpur, MalaysiaDepartment of Medicine, Faculty of Medicine, Universiti Kebangsaan Malaysia, Kuala Lumpur, Malaysia	9
575	Intravitreal triamcinolone versus laser photocoagulation as a primary treatment for diabetic macular oedema - A comparative pilot study	Norlaili, M.; Bakiah, S.; Zunaina, E.	2011	BMC Ophthalmology	Department of Ophthalmology, School of Medical Sciences, Universiti Sains Malaysia, 16150 Kubang Kerian, Kelantan, MalaysiaAdvanced Medical and Dental Institute, Universiti Sains Malaysia, 13200 Kepala Batas, Pulau Pinang, Malaysia	8
576	Psychological insulin resistance (PIR) among type 2 diabetes patients at public health clinics in federal territory of Malaysia	Nur Azmiah, Z.; Zulkarnain, A. K.; Tahir, A.	2011	International Medical Journal Malaysia	Institute for Health Systems Research, Jalan Rumah Sakit Bangsar, 59000, Kuala Lumpur, MalaysiaInstitute for Public Health, Jalan Rumah Sakit Bangsar, 59000, Kuala Lumpur, Malaysia	23
577	Cross-sectional study of older adults with type 2 diabetes mellitus in two rural public primary healthcare facilities in Malaysia	Ooi, C. P.; Loke, S. C.; Zaiton, A.; Tengku-Aizan, H.; Zaitun, Y.	2011	Medical Journal of Malaysia	Institute of Gerontology, Universiti Putra Malaysia, 3rd floor, Faculty of Medicine and Health Sciences, 43400 Serdang, Selangor Darul Ehsan, MalaysiaFaculty of Medicine and Health Sciences, Universiti Putra Malaysia, Selangor, Malaysia	9
578	Insulin pump therapy in children and adolescents with type 1 diabetes: Improvements in glycemic control and patients' satisfaction - hospital UKM experience	Ooi, H. L.; Wu, L. L.	2011	Medical Journal of Malaysia	University Kebangsaan Malaysia Medical Centre, Paediatric Department, Jalan Yaacob Latif, Bandar Tun Razak, Cheras, 56000 Kuala Lumpur, Malaysia	6
579	Cytotoxic, apoptotic and anti-Î±-glucosidase activities of 3,4-di-O-caffeoyl quinic acid, an antioxidant isolated from the polyphenolic-rich extract of Elephantopus mollis Kunth	Ooi, K. L.; Muhammad, T. S. T.; Tan, M. L.; Sulaiman, S. F.	2011	Journal of Ethnopharmacology	School of Biological Sciences, Universiti Sains Malaysia, 11800 USM, Penang, MalaysiaMalaysian Institute of Pharmaceuticals and Nutraceuticals, Jalan Bukit Gambir, 11900 Penang, MalaysiaDepartment of Biological Sciences, Faculty of Science and Technology, Universiti Malaysia Terengganu, 21030 Kuala Terengganu, Terengganu, MalaysiaAdvanced Medical and Dental Institute, Universiti Sains Malaysia, B…	47
580	Minocycline attenuates the development of diabetic neuropathic pain: Possible anti-inflammatory and anti-oxidant mechanisms	Pabreja, K.; Dua, K.; Sharma, S.; Padi, S. S. V.; Kulkarni, S. K.	2011	European Journal of Pharmacology	Department of Life Sciences, School of Pharmacy and Health Sciences, International Medical University, No. 126, Jalan Jalil Perkasa 19 (Jalan 19/155B), Bukit Jalil, Kuala Lumpur-57000, MalaysiaISF College of Pharmacy, Moga, Punjab-142001, IndiaPharmacology Division, University Institute of Pharmaceutical Sciences, Panjab University, Chandigarh-160014, India	6
581	Human bone marrow-derived mesenchymal cells differentiate and mature into endocrine pancreatic lineage in vivo	Phadnis, S. M.; Joglekar, M. V.; Dalvi, M. P.; Muthyala, S.; Nair, P. D.; Ghaskadbi, S. M.; Bhonde, R. R.; Hardikar, A. A.	2011	Cytotherapy	Stem Cells and Diabetes Section, National Centre for Cell Science, Pune, IndiaDivision of Animal Sciences, Agharkar Research Institute, Pune, IndiaDivision of Tissue Engineering and Regeneration Technologies, Sree Chitra Tirunal Institute for Medical Sciences and Technology, Trivandrum, IndiaTissue Engineering and Banking Laboratory, National Center for Cell Science, Pune, IndiaStempeutics Resear…	77
582	Herb-drug interaction studies of eurycoma longifolia extract TAF-273 on the metabolism of rosiglitazone, an antidiabetic drug	Purwantiningsih; Hussin, A. H. J.; Chan, K. L.	2011	Asian Journal of Pharmaceutical and Clinical Research	School of Pharmaceutical Sciences, Universiti Sains Malaysia, 11800 Pulau Pinang, MalaysiaCentre for Drug Research, Universiti Sains Malaysia, 11800 Pulau Pinang, MalaysiaDepartment of Pharmacology and Clinical Pharmacy, Faculty of Pharmacy, Gadjah Mada University, 55281 Yogyakarta, Indonesia	6
583	Determinants of glucose control among elderly diabetics in Kulim	Rahmah, M. A.; Noraishah, J.	2011	Medicine & Health	1.Universiti Kebangsaan Malaysia, Malaysia2.Universiti Kebangsaan Malaysia, Malaysia	2
584	Elderly diabetic patients' perception on family support and glucose control	Rahmah Mohd, Amin; Noraishah, Jaafar	2011	International Journal of Public Health Research	1.Universiti Kebangsaan Malaysia Medical Centre, Malaysia	3
585	Effect of Delonix regia leaf extract on glucose tolerance in glucose-induced hyperglycemic mice	Rahman, M. M.; Hasan, M. N.; Das, A. K.; Hossain, M. T.; Jahan, R.; Khatun, M. A.; Rahmatullah, M.	2011	African Journal of Traditional, Complementary and Alternative Medicines	Department of Biotechnology and Genetic Engineering, University of Development Alternative, Dhaka-1205, BangladeshDept. of Pharmacy, Lincoln Colleg, Mayang Plaza, Block A, No 1, Selangor Darul Ehsan, Kuala Lumpur, Malaysia	82
586	Randomised-controlled trial of a web-based dietary intervention for patients with type 2 diabetes mellitus: Study protocol of myDIDeA	Ramadas, A.; Quek, K. F.; Chan, C. K.; Oldenburg, B.; Hussein, Z.	2011	BMC Public Health	Jeffrey Cheah School of Medicine and Health Sciences, Monash University, Sunway Campus, 46150 Bandar Sunway, Petaling Jaya, MalaysiaDepartment of Epidemiology and Preventive Medicine, Monash University, Clayton Campus, Wellington Road, Clayton, VIC 3800, AustraliaDepartment of Medicine, Hospital Putrajaya, Federal Government Administration Centre, Precinct 7, 62250 Putrajaya, Malaysia	11
587	Web-based interventions for the management of type 2 diabetes mellitus: A systematic review of recent evidence	Ramadas, A.; Quek, K. F.; Chan, C. K. Y.; Oldenburg, B.	2011	International Journal of Medical Informatics	School of Medicine and Health Sciences, Monash University Sunway Campus, 46150 Bandar Sunway, Petaling Jaya, MalaysiaDepartment of Epidemiology and Preventive Medicine, Monash University Clayton Campus, Wellington Road, Clayton, VIC 3800, Australia	167
588	Engineering an L-cell line that expresses insulin under the control of the glucagon-like peptide-1 promoter for diabetes treatment	Rasouli, M.; Ahmad, Z.; Omar, A. R.; Allaudin, Z. N.	2011	BMC Biotechnology	Laboratory of Vaccines and Immunotherapeutics, Institute of Bioscience, Universiti Putra Malaysia, UPM Serdang, Selangor, MalaysiaDepartment of Pathology, Faculty of Medicine and Health Sciences, Universiti Putra Malaysia, UPM Serdang, Selangor, MalaysiaDepartment of Veterinary Pathology and Microbiology, Faculty of veterinary medicine, Universiti Putra Malaysia, UPM Serdang, Selangor, Malaysia	16
589	A decision support system for automatic screening of non-proliferative diabetic retinopathy	Reza, A. W.; Eswaran, C.	2011	Journal of Medical Systems	Faculty of Engineering, Department of Electrical Engineering, University of Malaya, 50603 Kuala Lumpur, MalaysiaFaculty of Information Technology, Multimedia University, 63100 Cyberjaya, Malaysia	36
590	Diagnosis of diabetic retinopathy: Automatic extraction of optic disc and exudates from retinal images using marker-controlled watershed transformation	Reza, A. W.; Eswaran, C.; Dimyati, K.	2011	Journal of Medical Systems	Faculty of Engineering, Department of Electrical Engineering, University of Malaya, Kuala Lumpur 50603, MalaysiaFaculty of Information Technology, Multimedia University, Cyberjaya 63100, Malaysia	59
591	HLA-DQ A1, -DQB1 AND -DRB1 gene polymorphism - In Malay Type 1 diabetes mellitus patients and their use for risk prediction	Rohana, A. G.; Loh, K. C.; Tin, S. K.; Soh, C. H.; Nazaimoon, W. M. W.; Fong, K. Y.; Azmi, K. N.; Khalid, B. A. K.	2011	Medical Journal of Malaysia	Universiti Kebangsaan Malaysia Medical Centre, Jalan Yaacob Latif, 56000 Cheras, Kuala Lumpur, MalaysiaEndocrine Unit, Department of General Medicine, Tan Tock Seng Hospital, SingaporeAutoimmune Research Laboratory, Tan Tock Seng Hospital, SingaporeClinical Research Unit, Tan Tock Seng Hospital, SingaporeDivision of Endocrinology, Institute for Medical Research, Kuala Lumpur, MalaysiaAutoimmune R…	2
592	Polyphenol rich oil palm leaves extract reduce hyperglycaemia and lipid oxidation in STZ-rats	Rosalina Tan, R. T.; Mohamed, S.; Samaneh, G. F.; Noordin, M. M.; Goh, Y. M.; Manap, M. Y. A.	2011	International Food Research Journal	Faculty of Food Science and Technology, Universiti Putra Malaysia, 43400 Serdang, Selangor, MalaysiaFaculty of Veterinary Medicine, Universiti Putra Malaysia, 43400 Serdang, Selangor, MalaysiaInstitute of Bioscience, Universiti Putra Malaysia, 43400 Serdang, Selangor, Malaysia	35
593	KCNQ1 haplotypes associate with type 2 diabetes in Malaysian Chinese subjects	Saif-Ali, R.; Ismail, I. S.; Al-Hamodi, Z.; Al-Mekhlafi, H. M.; Siang, L. C.; Alabsi, A. M.; Muniandy, S.	2011	International Journal of Molecular Sciences	Department of Molecular Medicine, Faculty of Medicine, University of Malaya, Kuala Lumpur 50603, MalaysiaFaculty of Medicine, Sana'a University, Sana'a, P.O. Box 13078, YemenDepartment of Medicine, Faculty of Medicine, University of Malaya Medical Center, University of Malaya, Kuala Lumpur 50603, MalaysiaDepartment of Parasitology, Faculty of Medicine, University of Malaya, Kuala Lumpur 50603, Ma…	14
594	KCNQ1 variants associate with type 2 diabetes in Malaysian malay subjects	Saif-Ali, R.; Muniandy, S.; Al-Hamodi, Z.; Lee, C. S.; Ahmed, K. A.; Al-Mekhlafi, A. M.; Ismail, I. S.	2011	Annals of the Academy of Medicine Singapore	Department of Molecular Medicine, Faculty of Medicine, University Malaya, MalaysiaDepartment of Biochemistry, Faculty of Medicine, Sana'a University, Yemen, MalaysiaDepartment of Parasitology, Faculty of Medicine, University Malaya, MalaysiaDepartment of Medicine, University Malaya medical Center, University Malaya, Malaysia	12
595	Renal sympathetic nervous system hyperactivity in early streptozotocin-induced diabetic kidney disease	Salman, I. M.; Ameer, O. Z.; Sattar, M. A.; Abdullah, N. A.; Yam, M. F.; Abdullah, G. Z.; Abdulkarim, M. F.; Khan, Md A. H.; Johns, E. J.	2011	Neurourology and Urodynamics	Department of Cardiovascular and Renal Physiology and Pharmacology, School of Pharmaceutical Sciences, Universiti Sains Malaysia, Minden 11800, Penang, MalaysiaFaculty of Medicine, Department of Pharmacology, Universiti Malaya, Kuala Lumpur, MalaysiaFaculty of Medicine and Health Science, Department of Anatomy, Universiti Putra Malaysia, Serdang, Selangor, MalaysiaDepartment of Pharmacology and T…	16
596	Positive outcomes of oil palm phenolics on degenerative diseases in animal models	Sambanthamurthi, R.; Tan, Y.; Sundram, K.; Hayes, K. C.; Abeywardena, M.; Leow, S. S.; Devi Sekaran, S.; Sambandan, T. G.; Rha, C.; Sinskey, A. J.; Subramaniam, K.; Fairus, S.; Basri Wahid, M.	2011	British Journal of Nutrition	Malaysian Palm Oil Board, 6 Persiaran Institusi, Bandar Baru Bangi, 43000 Kajang, Selangor, MalaysiaMalaysian Palm Oil Council, Jalan Perbandaran, Wisma Sawit, Lot 6, SS6, 47301 Kelana Jaya, Selangor, MalaysiaBrandeis University, 415 South Street, Waltham, MA 02454, United StatesCommonwealth Scientific and Industrial Research Organisation, Gate 13, Kintore Avenue, Adelaide, SA 5000, AustraliaUniv…	28
597	Effect of Ficus deltoidea leaves extracts on sperm quality, LDH-C 4 activity and testosterone level in alloxan-induced male diabetic rats	Samsulrizal, N.; Awang, Z.; MohdNajib, M. L. H.; Idzham, M.; Zarin, A.	2011	IEEE	Faculty of Applied Sciences, Universiti Teknologi MARA, 40450 Shah Alam, Selangor, Malaysia	5
598	Antihyperglycaemic effects of ethanol extracts of Carica papaya and Pandanus amaryfollius leaf in streptozotocin-induced diabetic mice	Sasidharan, S.; Sumathi, V.; Jegathambigai, N. R.; Latha, L. Y.	2011	Natural Product Research	Institute for Research in Molecular Medicine (INFORMM), University Sains Malaysia, 11800 USM, Pulau Pinang, MalaysiaDepartment of Biotechnology, Faculty of Applied Sciences, Asian Institute of Medicine, Science and Technology, 08000 Sungai Petani, Kedah, MalaysiaSchool of Distance Education, University Sains Malaysia Fellowship, Institute for Postgraduate Studies, 11800 USM, Pulau Pinang, Malaysia	53
599	Hubungan antara sensori neuropati dan ketidakseimbangan badan di kalangan wanita Melayu diabetik	Sazlina, Kamaralzaman; Siti Balkis, Budin; Jamaludin, Mohamed; Hatta, Sidi; Yau, Matthew; Anuar, Sani	2011	Sains Malaysiana	1.Universiti Kebangsaan Malaysia, Malaysia2.Universiti Kebangsaan Malaysia, Malaysia3.Universiti Kebangsaan Malaysia, Malaysia4.Universiti Kebangsaan Malaysia, Malaysia5.James Cook University, Australia6.Universiti Sains Islam Malaysia, Malaysia	0
600	Neuroprotective effect of ginger on anti-oxidant enzymes in streptozotocin-induced diabetic rats	Shanmugam, K. R.; Mallikarjuna, K.; Kesireddy, N.; Sathyavelu Reddy, K.	2011	Food and Chemical Toxicology	Division of Molecular Biology and Exercise Physiology, Department of Zoology, Sri Venkateswara University, Tirupati, AP 517 502, IndiaDepartment of Nutrition and Dietetics, Faculty of Allied and Health Sciences, University of Kebangsaan Malaysia, Jalan Raja Muda Aziz, 50300 Kuala Lumpur, MalaysiaLaboratory of Exercise Biochemistry, Taipei Physical Education College, Taipei City, 11153, TaiwanDepa…	94
601	The effects of captopril on cardiac regression, blood pressure and bradykinin components in diabetic Wistar Kyoto rats	Sharma, J. N.; Kesavarao, U.	2011	International Journal of Immunopathology and Pharmacology	Department of Applied Therapeutics, Health Sciences Centre, Kuwait University, POBox 24923, Safat 13110, KuwaitUniversity Science Malaysia, Malaysia	10
602	Addressing the burden of type 2 diabetes and cardiovascular disease through the management of postprandial hyperglycaemia: An Asian-Pacific perspective and expert recommendations	Sheu, W. H. H.; Rosman, A.; Mithal, A.; Chung, N.; Lim, Y. T.; Deerochanawong, C.; Soewondo, P.; Lee, M. K.; Yoon, K. H.; Schnell, O.	2011	Diabetes Research and Clinical Practice	Division of Endocrinology and Metabolism, Department of Internal Medicine, Taichung Veterans General Hospital, Taichung, TaiwanNational Heart Institute, Kuala Lumpur, MalaysiaDivision of Endocrinology and Diabetes, Medanta Medicity, Gurgaon, Delhi NCR, IndiaYonsei University College of Medicine, Seoul 120-752, South KoreaDepartment of Medicine, Yong Loo Lin School of Medicine, National University…	23
603	Evaluating the toxic and beneficial effects of jering beans (Archidendron jiringa) in normal and diabetic rats	Shukri, R.; Mohamed, S.; Mustapha, N. M.; Hamid, A. A.	2011	Journal of the Science of Food and Agriculture	Faculty of Food Science and Technology, Universiti Putra Malaysia, Selangor, MalaysiaInstitute of BioScience, Universiti Putra Malaysia, Selangor, MalaysiaFaculty of Veterinary Medicine, Universiti Putra Malaysia, Selangor, Malaysia	16
604	Pilot study on barriers influencing the compliance towards dietary intake in diabetic patients	Siti Maisharah, S. G.; Bahari, M. B.; Gillani, S. W.	2011	Journal of Pharmaceutical Sciences and Research	School of Pharmaceutical Sciences, Universiti Sains Malaysia, Penang, Malaysia	1
605	Ultrasound pancreas segmentation: A new approach towards detection of diabetes mellitus	Supriyanto, E.; Hafizah, W. M.; Yun, W. W.; Jamlos, M.	2011	Computer Science	Advanced Diagnostics and Progressive Human Care Research Group Research Alliance Biotechnology, Faculty of Health Science and Biomedical Engineering, Universiti Teknologi Malaysia UTM, Johor Bahru, 81310 Johor, Malaysia	7
606	Awareness of eye complications and prevalence of retinopathy in the first visit to eye clinic among type 2 diabetic patients	Tajunisah, I.; Wong, P. S.; Tan, L. T.; Rokiah, P.; Reddy, S. C.	2011	International Journal of Ophthalmology	Department of Ophthalmology, Faculty of Medicine, University of Malaya, 50603 Kuala Lumpur, MalaysiaFaculty of Medicine, University of Malaya, Kuala Lumpur, MalaysiaDepartment of Medicine (Endocrinology Unit), Faculty of Medicine, University of Malaya, Kuala Lumpur, MalaysiaDepartment of Ophthalmology, UCSI School of Medicine, Terengganu Campus, Bukit Khor, Marang, Malaysia	35
607	Improving diabetes care in a public hospital medical clinic: Report of a completed audit cycle	Tan, F.; Liew, S. F.; Chan, G.; Toh, V.; Wong, S. Y.	2011	Journal of Evaluation in Clinical Practice	Department of Medicine, Sarawak General Hospital, Jalan Tun Ahmad Zaidi Adruce, 93586 Kuching, Sarawak, Malaysia	10
608	A brief structured education programme enhances self-care practices and improves glycaemic control in Malaysians with poorly controlled diabetes	Tan, M. Y.; Magarey, J. M.; Chee, S. S.; Lee, L. F.; Tan, M. H.	2011	Health Education Research	Department of Nursing, Damai Medical and Heart Clinic, Melaka 75300, MalaysiaSchool of Nursing, University of Adelaide, Adelaide 5005, AustraliaDepartment of Nutrition and Dietetics, International Medical University, 126, Jalan 19/155B, Bukit Jalil, Kuala Lumpur 57000, MalaysiaDepartment of Nutrition and Dietetics, University Malaya Medical Centre, Lembah Pantai, Kuala Lumpur 59100, MalaysiaDivis…	63
609	Maternal hemoglobin level and red cell indices as predictors of gestational diabetes in a multi-ethnic Asian population	Tan, P. C.; Chai, J. N.; Ling, L. P.; Omar, S. Z.	2011	Clinical and Experimental Obstetrics and Gynecology	Department of Obstetrics and Gynecology, University of Malaya, Kuala Lumpur, 50603, MalaysiaFaculty of Medicine, University of Malaya, Kuala Lumpur, MalaysiaHospital Raja Permaisuri Bainun, Jalan Hospital, Perak, Malaysia	11
610	Dietary compliance and its association with glycemic control among poorly controlled type 2 diabetic outpatients in Hospital Universiti Sains Malaysia	Tan, S. L.; Juliana, S.; Sakinah, H.	2011	Malaysian Journal of Nutrition	School of Health Sciences, Health Campus, Universiti Sains Malaysia, 16150 Kubang Kerian, Kelantan, Malaysia	23
611	Extrinsic factors involved in the differentiation of stem cells into insulin-producing cells: An overview	Wong, R. S. Y.	2011	Experimental Diabetes Research	Division of Human Biology, School of Medical and Health Sciences, International Medical University, No. 126, Jalan Jalil Perkasa 19, Bukit Jalil, 57000 Kuala Lumpur, Malaysia	32
612	Beneficial effect of the leaves of Murraya koenigii (Linn.) Spreng (Rutaceae) on diabetes-induced renal damage in vivo	Yankuzo, H.; Ahmed, Q. U.; Santosa, R. I.; Akter, S. F. U.; Talib, N. A.	2011	Journal of Ethnopharmacology	Department of Basic Medical Sciences, Faculty of Medicine, International Islamic University Malaysia (IIUM), 25200 Kuantan, Pahang, Darul Makmur, MalaysiaDepartment of Pharmaceutical Chemistry, Faculty of Pharmacy, International Islamic University Malaysia (IIUM), 25200 Kuantan, Pahang, Darul Makmur, Malaysia	44
613	Effect of Lactobacillus casei on the Production of Pro-Inflammatory Markers in Streptozotocin-Induced Diabetic Rats	Zarfeshani, A.; Khaza'ai, H.; Mohd Ali, R.; Hambali, Z.; Wahle, K. W. J.; Mutalib, M. S. A.	2011	Probiotics and Antimicrobial Proteins	Department of Nutrition and Dietetics, Faculty of Medicine and Health Sciences, University Putra Malaysia, 43400 Serdang, Selangor, MalaysiaDepartment of Biomedical Sciences, Faculty of Medicine and Health Sciences, University Putra Malaysia, 43400 Serdang, Selangor, MalaysiaDepartment of Pathology, Faculty of Medicine and Health Sciences, University Putra Malaysia, 43400 Serdang, Selangor, Malay…	15
614	Osteoporosis and type 2 diabetes mellitus: What do we know, and what we can do?	Abdulameer, S. A.; Syed Sulaiman, S. A.; Hassali, M. A. A.; Subramaniam, K.; Sahib, M. N.	2012	Patient Preference and Adherence	School of Pharmaceutical Sciences, Universiti Sains Malaysia, Penang, MalaysiaDiabetes Outpatient Clinic, Penang General Hospital, Penang, Malaysia	105
615	Beneficial effects of ginger (Zingiber officinale) on carbohydrate metabolism in streptozotocin-induced diabetic rats	Abdulrazaq, N. B.; Cho, M. M.; Win, N. N.; Zaman, R.; Rahman, M. T.	2012	British Journal of Nutrition	Department of Biomedical Science, Faculty of Science, Jalan Istana, Bandar Indera Mahkota, 25200 Kuantan, MalaysiaDepartment of Basic Medical Science, International Islamic University Malaysia, Jalan Istana, Bandar Indera Mahkota, Kuantan, Pahang 25200, MalaysiaSchool of Pharmacy and Health Sciences, International Medical University, Kuala Lumpur, Malaysia	65
616	Explorative study on diabetes neuropathy among type II diabetic patients in Universiti Sains Malaysia Hospital	Abougalambou, S. S. I.; Abougalambou, A. S.	2012	Diabetes and Metabolic Syndrome: Clinical Research and Reviews	Discipline of Clinical Pharmacy, School of Pharmaceutical Sciences, Universiti Sains Malaysia (USM), MalaysiaKing Abdullah Medical City, Saudi Arabia	16
617	An integrated index for the identification of diabetic retinopathy stages using texture parameters	Acharya, U. R.; Ng, E. Y. K.; Tan, J. H.; Sree, S. V.; Ng, K. H.	2012	Journal of Medical Systems	Department of Electronics and Computer Engineering, Ngee Ann Polytechnic, Singapore, SingaporeSchool of Mechanical and Aerospace Engineering, College of Engineering, Nanyang Technological University, 50 Nanyang Avenue, Singapore 639798, SingaporeDepartment of Biomedical Imaging, University of Malaya, Kuala Lumpur, Malaysia	97
618	Computer-based identification of type 2 diabetic subjects with and without neuropathy using dynamic planter pressure and principal component analysis	Acharya, U. R.; Tong, J.; Subbhuraam, V. S.; Chua, C. K.; Ha, T. P.; Ghista, D. N.; Chattopadhyay, S.; Ng, K. H.; Suri, J. S.	2012	Journal of Medical Systems	Electronic and Computer Engineering Division, Ngee Ann Polytechnic, 535 Clementi Road, Singapore 599489, SingaporePodiatry Department, Singapore General Hospital, Outram Road, Singapore 169608, SingaporeSchool of Mechanical and Aerospace Engineering, College of Engineering, Nanyang Technological University, 50, Nanyang Avenue, Singapore 639798, SingaporeFramingham State College, Massachusetts 017…	15
619	Ficus deltoidea: A potential alternative medicine for diabetes mellitus	Adam, Z.; Khamis, S.; Ismail, A.; Hamid, M.	2012	Evidence-based Complementary and Alternative Medicine	Medical Technology Division, Malaysian Nuclear Agency, Bangi, Selangor 43000 Kajang, MalaysiaDepartment of Nutrition and Dietetics, Faculty of Medicine and Health Sciences, Universiti Putra Malaysia, Selangor 43400 Serdang, MalaysiaDepartment of Microbiology, Faculty of Biotechnology and Biomolecular Sciences, Universiti Putra Malaysia, Selangor 43400 Serdang, Malaysia	50
620	Exogenous hydrogen sulfide (H 2S) reduces blood pressure and prevents the progression of diabetic nephropathy in spontaneously hypertensive rats	Ahmad, F. U. D.; Sattar, M. A.; Rathore, H. A.; Abdullah, M. H.; Tan, S.; Abdullah, N. A.; Johns, E. J.	2012	Renal Failure	Department of Physiology, School of Pharmaceutical Sciences, Universiti Sains Malaysia, Minden, 11800 Penang, MalaysiaDepartment of Pharmacology, Faculty of Medicine, Universiti Malaya, Kuala Lumpur, MalaysiaDepartment of Physiology, University College Cork, Cork, Ireland	72
621	Florid diabetic retinopathy in a young patient	Ahmad, S. S.; Ghani, S. A.	2012	Journal of Ophthalmic and Vision Research	Ophthalmology Department, Queen Elizabeth Hospital, Kota Kinabalu, Malaysia	2
622	Influence of hypertension and diabetes mellitus on family history of heart attack in male patients	Ahmad, W. M. A. W.; Mohamed, N.; Aleng, N. A.; Ali, Z.	2012	Applied Mathematical Sciences	Jabatan Matematik, Fakulti Sains dan Teknologi, MalaysiaUniversiti Malaysia Terengganu (UMT), 21030 Kuala Terengganu, MalaysiaPusat Pengajian Sains Matematik, Universiti Sains Malaysia (USM), 11800 Minden Pulau Pinang, Malaysia	6
623	Evaluation of insulin expression and secretion in genetically engineered gut K and L-cells	Ahmad, Z.; Rasouli, M.; Azman, A. Z. F.; Omar, A. R.	2012	BMC Biotechnology	Laboratory of Vaccines and Immunotherapeutics, Institute of Bioscience, Universiti Putra Malaysia, UPM Serdang, Selangor, 43400, MalaysiaDepartment of Pathology, Faculty of Medicine and Health Sciences, Universiti Putra Malaysia, UPM Serdang, Selangor, 43400, MalaysiaDepartment of Community Health, Faculty of Medicine and Health Sciences, Universiti Putra Malaysia UPM Serdang, Selangor, 43400, Ma…	4
624	In Vitro anti-diabetic activities and chemical analysis of polypeptide-k and oil isolated from seeds of Momordica charantia (bitter gourd)	Ahmad, Z.; Zamhuri, K. F.; Yaacob, A.; Siong, C. H.; Selvarajah, M.; Ismail, A.; Hakim, M. N.	2012	Molecules	Department of Biomedical Sciences, Universiti Putra Malaysia, 43400 UPM Serdang Selangor, MalaysiaSports Academy, Universiti Putra Malaysia, 43400 UPM Serdang Selangor, MalaysiaDepartment of Nutrition and Dietetics, Universiti Putra Malaysia, 43400 UPM Serdang Selangor, Malaysia	45
625	A comparison of wound healing rate following treatment with Aftamed and chlorine dioxide gels in streptozotocin-induced diabetic rats	Al-Bayaty, F.; Abdulla, M. A.	2012	Evidence-based Complementary and Alternative Medicine	Faculty of Dentistry, University Technology Mara, 40450 Shah Alam Selangor, MalaysiaFaculty of Medicine, University of Malaya, 50603 Kuala Lumpur, Malaysia	21
626	Effect of plasminogen activator inhibitor-1 and tissue plasminogen activator polymorphisms on susceptibility to type 2 diabetes in Malaysian subjects	Al-Hamodi, Z.; Saif-Ali, R.; Ismail, I. S.; Ahmed, K. A.; Muniandy, S.	2012	Journal of Biomedicine and Biotechnology	Department of Molecular Medicine, Faculty of Medicine, University of Malaya, 50603 Kuala Lumpur, MalaysiaDepartment of Biochemistry, Faculty of Medicine, Sana'a, YemenDepartment of Medicine, University Malaya Medical Centre, University of Malaya, 50603 Kuala Lumpur, MalaysiaFaculty of Dentistry, Ibb University, Ibb, Yemen	9
627	Bioassay-guided antidiabetic study of Phaleria macrocarpa fruit extract	Ali, R. B.; Atangwho, I. J.; Kaur, N.; Abraika, O. S.; Ahmad, M.; Mahmud, R.; Asmawi, M. Z.	2012	Molecules	School of Pharmaceutical Sciences, Universiti Sains Malaysia, Minden 11800, Penang, MalaysiaDepartment of Biochemistry, College of Medical Sciences, University of Calabar, P.M.B. 1115, Calabar, Nigeria	32
628	Pattern of dyslipidemia in type 2 diabetic patients in the state of penang, Malaysia	Aliqaisblebil; Hassan, Y.; Abulelahdujaili, J.; Aziz, N. A.	2012	International Journal of Pharmacy and Pharmaceutical Sciences	Discipline of Clinical Pharmacy, School of Pharmaceutical Sciences, UniversitiSains Malaysia, 11800 Minden, Penang, MalaysiaDepartment of Endocrinology and Diabetes, Penang Hospital, JalanResidensi, 10990 Penang, Malaysia	7
629	Permanent neonatal diabetes mellitus	Al-Matary, A.; Hussain, M.; Nahari, A.; Ali, J.	2012	American Journal of Case Reports	Departmentof Neonatology, King Fahad Medical City, Riyadh, Saudi ArabiaNeonatal ICU, Mid Western Regional Maternity Hospital, Ennis Road, Limerick, IrelandPediatrics Department, King Fahad Medical City, Riyadh, Saudi ArabiaKing Fahad Central Hospital, Jazan, Saudi ArabiaResearch and Scientific Publications Center, King Fahad Medical City, Riyadh, Saudi ArabiaDepartment of Obstetrics and Gynaecolo…	4
630	Mechanisms underlining gender differences in Phenylephrine contraction of normoglycaemic and short-term Streptozotocin-induced diabetic WKY rat aorta	Aloysius, U. I.; Achike, F. I.; Mustafa, M. R.	2012	Vascular Pharmacology	Faculty of Pharmacy, University Technology Mara, Puncak Alam, 42300, Selangor Darul Ehsan, MalaysiaClinical Science Section, International Medical University, Komanwel Plaza, Bukit Jalil, 57000, Kuala Lumpur, MalaysiaDepartment of Pharmacology, Faculty of Medicine, University of Malaya, Kuala Lumpur, 50603, Malaysia	16
631	Effectiveness of medical nutrition treatment delivered by dietitians on glycaemic outcomes and lipid profiles of Arab, Omani patients with Type 2 diabetes	Al-Shookri, A.; Khor, G. L.; Chan, Y. M.; Loke, S. C.; Al-Maskari, M.	2012	Diabetic Medicine	College of Medicine and Health Sciences, Sultan Qaboos University, Al-khod, OmanSchool of Pharmacy and Health Sciences, International Medical University, Kuala Lumpur, MalaysiaCollege of Medicine and Health Sciences, Universiti Putra Malaysia, Selangor, Malaysia	33
632	Waist height ratio compared to body mass index and waist circumference in relation to glycemic control in Malay type 2 diabetes mellitus patients, Hospital Universiti Sains Malaysia	Al-Zurfi, B. M. N.; Abd. Aziz, A.; Abdullah, M. R.; Mohd. Noor, N.	2012	International Journal of Collaborative Research on Internal Medicine and Public Health	Department of Community Medicine, School of Medical Sciences, Universiti Sains Malaysia, 16150 Kubang Kerian, Kelantan, MalaysiaUnit of Biostatistics and Research Methodology, School of Medical Sciences, Universiti Sains Malaysia, 16150 Kubang Kerian, Kelantan, MalaysiaDepartment of Family Medicine, School of Medical Sciences, Universiti Sains Malaysia, 16150 Kubang Kerian, Kelantan, Malaysia	10
633	Effect of Biophytum sensitivum on streptozotocin and nicotinamide-induced diabetic rats	Ananda Prabu, K.; Kumarappan, C. T.; Christudas, S.; Kalaichelvan, V. K.	2012	Asian Pacific Journal of Tropical Biomedicine	Department of Pharmacology, Annamalai University, Annamalai Nagar, Chidambaram-608 002, IndiaDepartment of Life sciences, School of Pharmacy and Health Sciences, International Medical University, Kuala Lumpur, MalaysiaDivision of Ethnopharmacology, Entomology Research Institute, Loyola College, Chennai-600 034, India	50
634	In vitro effect of mitragynine on activity of drug metabolizing enzymes, n-demethylase and glutathione s-transferase in streptozotocin-induced diabetic rats	Anwar, R.; Ismail, S.; Mansor, S. M.	2012	Pharmacologyonline	Center for Drug Research Universiti Sains Malaysia, 11800 Pulau Penang, MalaysiaUniversity College of Pharmacy, University of the Punjab Lahore, Pakistan	3
635	Hypoglycemia in patients with type 2 diabetes from India and Malaysia treated with sitagliptin or a sulfonylurea during Ramadan: A randomized, pragmatic study	Aravind, S. R.; Ismail, S. B.; Balamurugan, R.; Gupta, J. B.; Wadhwa, T.; Loh, S. M.; Suryawanshi, S.; Davies, M. J.; Girman, C. J.; Katzeff, H. L.; Radican, L.; Engel, S. S.; Wolthers, T.	2012	Current Medical Research and Opinion	Diacon Hospital, Diabetes Care and Research Centre, Bangalore, IndiaHospital Universiti Sains Malaysia, Kelantan, MalaysiaKovai Diabetes Speciality Centre and Hospital, Coimbatore, IndiaS.R. Kalla Memorial Hospital, Jaipur, IndiaMerck Sharp and Dohme Corp, Whitehouse Station, NJ, United States	48
636	The methanolic fraction of Centratherum anthelminticum seed downregulates pro-inflammatory cytokines, oxidative stress, and hyperglycemia in STZ-nicotinamide-induced type 2 diabetic rats	Arya, A.; Cheah, S. C.; Looi, C. Y.; Taha, H.; Rais Mustafa, M.; Mohd, M. A.	2012	Food and Chemical Toxicology	Department of Pharmacology, Faculty of medicine, University of Malaya, 50603 Kuala Lumpur, MalaysiaDepartment of Pharmacy, Faculty of Medicine, University of Malaya, 50603 Kuala Lumpur, Malaysia	35
637	Anti-diabetic effects of Centratherum anthelminticum seeds methanolic fraction on pancreatic cells, beta-TC6 and its alleviating role in type 2 diabetic rats	Arya, A.; Looi, C. Y.; Cheah, S. C.; Mustafa, M. R.; Mohd, M. A.	2012	Journal of Ethnopharmacology	Department of Pharmacology, Faculty of Medicine, University of Malaya, 50603 Kuala Lumpur, Malaysia.	0
638	Synergistic antidiabetic activity of Vernonia amygdalina and Azadirachta indica: Biochemical effects and possible mechanism	Atangwho, I. J.; Ebong, P. E.; Eyong, E. U.; Asmawi, M. Z.; Ahmad, M.	2012	Journal of Ethnopharmacology	Department of Biochemistry, College of Medical Sciences, University of Calabar, P. M. B. 1115, Calabar, NigeriaSchool of Pharmaceutical Sciences, Universiti Sains Malaysia, Minden 11800, Penang, Malaysia	50
639	Waist circumference and BMI cut-off points to predict risk factors for metabolic syndrome among outpatients in a district hospital	Aye, M.; Sazali, M.	2012	Singapore Medical Journal	Department of Medicine, UniKL Royal College of Medicine, Perak, MalaysiaState Health Department, Ministry of Health, Perak, Malaysia	17
640	Hypoglycemic effect of Octomeles sumatrana aqueous extract in streptozotocin-induced diabetic rats and its molecular mechanisms	Azahar, M. A.; Al-Naqeb, G.; Hasan, M.; Adam, A.	2012	Asian Pacific Journal of Tropical Medicine	Faculty of Pharmacy, Universiti Teknologi MARA, Puncak Alam campus, Bandar Puncak Alam, 42300, Selangor, Malaysia	2
641	Prevalence of falls and its associated factors among elderly diabetes in a tertiary center, Malaysia	Azidah, A. K.; Hasniza, H.; Zunaina, E.	2012	Current Gerontology and Geriatrics Research	Department of Family Medicine, School of Medical Sciences, Universiti Sains Malaysia, 16150 Kubang Kerian, MalaysiaDepartment of Opthalmology, School of Medical Sciences, Universiti Sains Malaysia, 16150 Kubang Kerian, Malaysia	33
642	Risk factor of peripheral neuropathy among newly diagnosed type 2 diabetic patients in primary care clinic	Azura, M. S.; Adibah, H. I.; Juwita, S.	2012	International Journal of Collaborative Research on Internal Medicine and Public Health	Department of Family Medicine, School of Medical Sciences, Universiti Sains Malaysia (USM), Kubang Kerian, Kelantan, MalaysiaDepartment of Family Medicine, Universiti Putra Malaysia (UPM), Serdang, Selangor, Malaysia	6
643	Pneumatic retinopexy for treatment of posterior pole detachment following vitreoretinal surgery for diabetic tractional retinal detachment threatening the fovea	Bastion, M. L. C.	2012	BMJ Case Reports	Department of Ophthalmology, Universiti Kebangsaan Malaysia, Kuala Lumpur, Malaysia	1
644	Brilliant crystallisation in the anterior chamber and subretinal space following adjunctive intravitreal ranibizumab for diabetic vitrectomy	Bastion, M. L. C.; Mustapha, M.; Ho, I.	2012	BMJ Case Reports	Department of Ophthalmology, Universiti Kebangsaan Malaysia, Kuala Lumpur, MalaysiaDepartment of Ophthalmology, University of Sydney, Sydney, NSW, Australia	0
645	A comparison between convenience sampling versus systematic sampling in getting the true parameter in a population: Explore from a clinical database: The Audit Diabetes Control Management (ADCM) registry in 2009	Bujang, M. A.; Ghani, P. A.; Zolkepali, N. A.; Adnan, T. H.; Ali, M. M.; Selvarajah, S.; Haniff, J.	2012	IEEE	Faculty of Computer and Mathematical Sciences, Universiti Teknologi MARA, Selangor, MalaysiaBiostatistics Unit, Clinical Research Centre, Kuala Lumpur, MalaysiaClinical Epidemiology Unit, Clinical Research Centre, Kuala Lumpur, Malaysia	19
646	Challenges in achieving optimal glycemic control in type 2 diabetes patients with declining renal function: The Southeast Asia perspective	Cc Chow, F.; Chan, S. P.; Hwu, C. M.; Suwanwalaikorn, S.; Wu, A. Y.; Gan, S. Y.; Zacarias, M. B.	2012	Journal of Diabetes Investigation	Department of Medicine and Therapeutics, The Chinese University of Hong Kong, Hong KongDepartment of Medicine, University of Malaya Medical Centre, Kuala Lumpur, MalaysiaSection of Endocrinology and Metabolism, Department of Medicine, Taipei Veterans General Hospital, Taipei, TaiwanDivision of Endocrinology and Metabolism, Department of Medicine, Chulalongkorn University, Bangkok, ThailandMount E…	9
647	A brief review on anti diabetic plants: Global distribution, active ingredients, extraction techniques and acting mechanisms	Chan, C. H.; Ngoh, G. C.; Yusoff, R.	2012	Pharmacognosy Reviews	Department of Chemical Engineering, Faculty of Engineering, University of Malaya, 50603 Kuala Lumpur, Malaysia	55
648	Salivary proteins associated with periodontitis in patients with type 2 diabetes mellitus	Chan, H. H.; Rahim, Z. H. A.; Jessie, K.; Hashim, O. H.; Taiyeb-Ali, T. B.	2012	International Journal of Molecular Sciences	Department of Oral Biology, Faculty of Dentistry, University of Malaya, 50603 Kuala Lumpur, MalaysiaDepartment of Molecular Medicine, Faculty of Medicine, University of Malaya, 50603 Kuala Lumpur, MalaysiaUniversity of Malaya Centre for Proteomics Research, Faculty of Medicine, University of Malaya, 50603 Kuala Lumpur, MalaysiaDepartment of Oral Pathology and Oral Medicine and Periodontology, Fac…	37
649	The prevalence of cardiovascular risk factors in the young and middle-aged rural population in Sarawak, Malaysia	Chang, C. T.; Lee, P. Y.; Cheah, W. L.	2012	Malaysian Journal of Medical Sciences	Department of Nursing, Faculty of Medicine and Health Sciences, Universiti Malaysia Sarawak, Lot 77, Section 22 KTLD, Jalan Tun Ahmad Zaidi Adruce, 93150 Kuching, Sarawak, MalaysiaDepartment of Family Medicine, Faculty of Medicine and Health Sciences, Universiti Putra Malaysia, 43400 UPM, Serdang, Selangor, Malaysia	13
650	Perception of quality of life among people with diabetes	Cheah, W. L.; Lee, P. Y.; Lim, P. Y.; Fatin Nabila, A. A.; Luk, K. J.; Nur Irwana, A. T.	2012	Malaysian Family Physician	Department of Community Medicine and Public Health, Faculty of Medicine and Health Sciences, Universiti Malaysia, Lot 77, Section 22 KTLD Jalan Tun Ahmad Zaidi Adruce, 93150 Kuching Sarawak, MalaysiaDepartment of Family Medicine, Faculty of Medicine and Health Sciences, Universiti Putra, MalaysiaFaculty of Medicine and Health Sciences, Universiti Malaysia, Sarawak, Malaysia	20
651	Metabolic control and cardiovascular risk factors among type 2 diabetes in a primary care clinic	Cheong, A. T.; Zaiton, A.; Chew, B. H.	2012	Malaysian Journal of Medicine and Health Sciences	Department of Family Medicine, Faculty of Medicine and Health Sciences, Universiti Putra Malaysia, 43400 UPM Serdang, Selangor, Malaysia	1
652	Determinants of uncontrolled dyslipidaemia among adult type 2 diabetes in Malaysia: The Malaysian Diabetes Registry 2009	Chew, B. H.; Ismail, M.; Lee, P. Y.; Taher, S. W.; Haniff, J.; Mustapha, F. I.; Bujang, M. A.	2012	Diabetes Research and Clinical Practice	Department of Family Medicine, Universiti Putra Malaysia, MalaysiaKlinik Kesihatan Seremban 2, Negeri Sembilan, MalaysiaKlinik Kesihatan Bandar Sungai Petani, Kedah, MalaysiaClinical Research Centre, Hospital Kuala Lumpur, MalaysiaDisease Control Division, Ministry of Health Malaysia, Putrajaya, Malaysia	29
653	Determinants of uncontrolled hypertension in adult type 2 diabetes mellitus: an analysis of the Malaysian diabetes registry 2009	Chew, B. H.; Mastura, I.; Shariff-Ghazali, S.; Lee, P. Y.; Cheong, A. T.; Ahmad, Z.; Taher, S. W.; Haniff, J.; Mustapha, F. I.; Bujang, M. A.	2012	Cardiovascular Diabetology	Department of Family Medicine, Faculty of Medicine and Health Sciences, Universiti Putra Malaysia, 43400, Serdang, Selangor, MalaysiaKlinik Kesihatan Seremban 2, Negeri Sembilan, MalaysiaKlinik Kesihatan Bandar Sungai Petani, Kedah, MalaysiaClinical Research Centre, Hospital Kuala Lumpur, Kuala Lumpur, MalaysiaDisease Control Division, Ministry of Health Malaysia, Putrajaya, Malaysia	44
654	An audit of type 2 diabetes care in a Malaysian public community Polyclinic	Chew, B. H.; Palikat, J. M.; Nur Syamimi, A.; Nor Azillah, A.; See, J. K.; Hafiz, A. R.; Siti Nazira, A.; Aienum, Y.; Muhamad Zaid, M.; Palaniappan, K.; Tan, Y. Y.	2012	Pertanika Journal of Science and Technology	Department of Family Medicine, Faculty of Medicine and Health Sciences, Universiti Putra Malaysia, 43400 Serdang, Selangor, MalaysiaFaculty of Medicine and Health Sciences, Universiti Putra Malaysia, 43400 Serdang, Selangor, Malaysia	5
655	Prevalence of glucose intolerance, and associated antenatal and historical risk factors among Malaysian women with a history of gestational diabetes mellitus	Chew, W. F.; Rokiah, P.; Chan, S. P.; Chee, W. S. S.; Lee, L. F.; Chan, Y. M.	2012	Singapore Medical Journal	Department of Pre-clinical Sciences, Faculty of Medicine and Health Sciences, Universiti Tunku Abdul Rahman, Selangor, MalaysiaDepartment of Medicine, University Malaya Medical Centre, Kuala Lumpur, MalaysiaDepartment of Nutrition and Dietetics, International Medical University Malaysia, Kuala Lumpur, MalaysiaMedical Gerontology Laboratory, Institute of Gerontology, Universiti Putra Malaysia, Mal…	8
656	Delayed activation of host innate immune pathways in streptozotocin-induced diabetic hosts leads to more severe disease during infection with Burkholderia pseudomallei	Chin, C. Y.; Monack, D. M.; Nathan, S.	2012	Immunology	School of Biosciences and Biotechnology, Faculty of Science and Technology, Universiti Kebangsaan Malaysia, Selangor, MalaysiaDepartment of Microbiology and Immunology, Stanford University School of Medicine, Stanford, CA, United StatesMalaysia Genome Institute, Jalan Bangi, Selangor, Malaysia	28
657	Clinical predictors of non-diabetic renal disease and role of renal biopsy in diabetic patients with renal involvement: A single centre review	Chong, Y. B.; Keng, T. C.; Tan, L. P.; Ng, K. P.; Kong, W. Y.; Wong, C. M.; Cheah, P. L.; Looi, L. M.; Tan, S. Y.	2012	Renal Failure	Department of Medicine, University Malaya Medical Centre, University of Malaya, Kuala Lumpur, MalaysiaDepartment of Pathology, University Malaya Medical Centre, University of Malaya, Kuala Lumpur, MalaysiaDepartment of Nephrology, Urology and Men's Health, Prince Court Medical Centre, Kuala Lumpur, Malaysia	56
658	Vitexin and isovitexin from the Leaves of Ficus deltoidea with in-vivo Î±-glucosidase inhibition	Choo, C. Y.; Sulong, N. Y.; Man, F.; Wong, T. W.	2012	Journal of Ethnopharmacology	MedChem Herbal Research Group, Faculty of Pharmacy, Universiti Teknologi MARA, 42300 Puncak Alam, Selangor, MalaysiaNon-Destructive Biomedical and Pharmaceutical Research Centre, Universiti Teknologi MARA, 42300 Puncak Alam, Selangor, Malaysia	137
659	Pharmaceutical care issues identified by pharmacists in patients with diabetes, hypertension or hyperlipidaemia in primary care settings	Chua, S. S.; Kok, L. C.; Md Yusof, F. A.; Tang, G. H.; Lee, S. W. H.; Efendie, B.; Paraidathathu, T.	2012	BMC Health Services Research	Department of Pharmacy, Faculty of Medicine, University of Malaya, Kuala Lumpur, MalaysiaClinical Research Centre, Kuala Lumpur Hospital, Kuala Lumpur, MalaysiaFaculty of Pharmacy and Allied Health Sciences, SEGI University College, Selangor, MalaysiaSchool of Pharmacy and Health Sciences, International Medical University, Kuala Lumpur, MalaysiaFaculty of Pharmacy, Universiti Kebangsaan Malaysia,…	39
660	Blood glucose level and other biochemical changes induced in normal mice by oral Traditional Chinese Medicine complex for diabetes (TCM-Dâ„¢)	Donald, Koh Fook Chen; Joon, Wah Mak; Soo, Shen Ooi; Kwai Hoe, Chong; Kok, Fee Mak	2012	International e-Journal of Science, Medicine & Education	1.International Medical University, Malaysia2.International Medical University, Malaysia3.International Medical University, Malaysia4.International Medical University, Malaysia5.SEGi University College, Malaysia	2
661	Mas cotek (Ficus deltoidea): A possible supplement for type II diabetes: (A Pilot Study)	Draman, S.; Aris, M. A. M.; Razman; Akter, S. F. U.; Azlina, H.; Nor Azlina, A. R.; Muzaffar; Norazlanshah, H.; Azian	2012	Pertanika Journal of Tropical Agricultural Science	Kulliyyah of Medicine, International Islamic University Malaysia (IIUM), 25200 Bandar Indera Mahkota, Kuantan, Pahang, MalaysiaKulliyyah of Allied Health Sciences, International Islamic University Malaysia (IIUM), 25200 Bandar Indera Mahkota, Kuantan, Pahang, MalaysiaKulliyyah of Pharmacy, International Islamic University Malaysia (IIUM), 25200 Bandar Indera Mahkota, Kuantan, Pahang, Malaysia	9
662	Management of diabetes mellitus: Could simultaneous targeting of hyperglycemia and oxidative stress be a better panacea?	Erejuwa, O. O.	2012	International Journal of Molecular Sciences	Department of Pharmacology, School of Medical Sciences, Universiti Sains Malaysia, 16150 Kubang Kerian, Kelantan, Malaysia	24
663	Honey - A novel antidiabetic agent	Erejuwa, O. O.; Sulaiman, S. A.; Ab Wahab, M. S.	2012	International Journal of Biological Sciences	Department of Pharmacology, School of Medical Sciences, Universiti Sains Malaysia, 16150, Kubang Kerian, Kelantan, Malaysia	94
664	Oligosaccharides might contribute to the antidiabetic effect of honey: A review of the literature	Erejuwa, O. O.; Sulaiman, S. A.; Ab Wahab, M. S.	2012	Molecules	Department of Pharmacology, School of Medical Sciences, Universiti Sains Malaysia, 16150 Kubang Kerian, Kelantan, Malaysia	36
665	Fructose might contribute to the hypoglycemic effect of honey	Erejuwa, O. O.; Sulaiman, S. A.; Wahab, M. S. A.	2012	Molecules	Department of Pharmacology, School of Medical Sciences, Universiti Sains Malaysia, 16150 Kubang Kerian, Kelantan, Malaysia	52
666	Neutrophil Gelatinase-Associated Lipocalin (NGAL): An early marker for diabetic nephropathy	Fathimah, M.; Alicezah, M. K.; Thevarajah, M.	2012	International Journal of Diabetes in Developing Countries	Department of Pathology, Faculty of Medicine, University Malaya, Kuala Lumpur, Malaysia	4
667	Algorithms for the automated detection of diabetic retinopathy using digital fundus images: A review	Faust, O.; Acharya U, R.; Ng, E. Y. K.; Ng, K. H.; Suri, J. S.	2012	Journal of Medical Systems	Department of Electronics and Computer Engineering, Ngee Ann Polytechnic, 535 Clementi Road, Singapore 599489, SingaporeSchool of Mechanical and Aerospace Engineering, College of Engineering, Nanyang Technological University, 50 Nanyang Avenue, Singapore 639798, SingaporeDepartment of Biomedical Imaging, University of Malaya, Kuala Lumpur, MalaysiaBiomedical Technologies, Denver, CO, United State…	200
668	How useful is clinical scoring in reducing the need for gestational diabetes screening?	Gill, P. K.; Choo, W. Y.; Bulgiba, A. M.	2012	International Journal of Diabetes in Developing Countries	Department of Social and Preventive Medicine, Faculty of Medicine, University Malaya, 50603, Kuala, MalaysiaJulius Centre University of Malaya, 50603, Kuala Lumpur, Malaysia	0
669	Serological prediction of infections in diabetic patients with diabetes ketoacidosis in Penang, Malaysia	Gillani, S. W.; Syed Sulaiman, S. A.; Sundram, S.; Sari, Y. O.; Baig, M.; Shahid Iqbal, M. M.	2012	Tropical Journal of Pharmaceutical Research	School of Pharmaceutical Sciences, Universiti Sains Malaysia, Pulau Pinang, MalaysiaHospital Pulau Pinang, 10990, Residential Street, Penang, MalaysiaFaculty of Pharmacy, Andalas University, Padang 25163, IndonesiaDiscipline of Clinical Pharmacy, School of Pharmaceutical Sciences, Universiti Sains Malaysia, 11800 Penang, MalaysiaDepartment of Clinical Pharmacy, Aimst University, Kedah, MalaysiaSc…	0
670	IGF2BP2 and IGF2 genetic effects in diabetes and diabetic nephropathy	Gu, T.; HorovÃ¡, E.; MÃ¶llsten, A.; Seman, N. A.; Falhammar, H.; PrÃ¡znÃ½, M.; Brismar, K.; Gu, H. F.	2012	Journal of Diabetes and its Complications	Department of Molecular Medicine and Surgery, M1:03 Rolf Luft Research Center for Diabetes and Endocrinology, Karolinska University Hospital, Stockholm, SE-171 76, SwedenThird Department of Internal Medicine, First Faculty of Medicine, Charles University, Prague, Czech RepublicDepartment of Clinical Sciences, Pediatrics, UmeÃ¥ University, UmeÃ¥, SwedenCardiovascular, Diabetes and Nutrition Resear…	20
671	Foot care strategy for the newly diagnosed DM Type 2 patients with low educational and socio-economic background: A step towards future	Hamidah, H.; Santhna, L. P.; Ruth Packiavathy, R. D.; Suraya, A. M.; Yap, W. C.; Samsiah, M.; Das, S.	2012	Clinica Terapeutica	Department of Nursing, Faculty of Medicine, Universiti Kebangsaan Malaysia Medical Centre, Jalan Yaacob Latiff, Bandar Tun Razak, 56000 Cheras, Kuala Lumpur, MalaysiaDepartment of Anatomy, Faculty of Medicine, Universiti Kebangsaan Malaysia Medical Centre, Jalan Yaacob Latiff, Bandar Tun Razak, 56000 Cheras, Kuala Lumpur, Malaysia	3
672	Enhancement of colour fundus image and FFA image using RETICA	Hani, A. F. M.; Ahmed Soomro, T.; Nugroho, H.; Nugroho, H. A.	2012	IEEE	Centre for Intelligent Signal and Imaging Research, Universiti Teknologi PETRONAS, 31750 Tronoh, Malaysia	10
673	Detect on of neovascularization in diabetic retinopathy	Hassan, S. S. A.; Bong, D. B. L.; Premsenthil, M.	2012	Journal of Digital Imaging	Faculty of Engineering, University Malaysia Sarawak, 94300 Kota Samarahan, Sarawak, MalaysiaFaculty of Medicine and Health Sciences, Universiti Malaysia Sarawak, 94300 Kota Samarahan, Sarawak, Malaysia	46
674	Men suffer more complications from diabetes than women despite similar glycaemic control and a better cardiovascular risk profile: The adcm study 2008	How, C. B.; Ai-Theng, C.; Ahmad, Z.; Ismail, M.	2012	Journal of Men's Health	Department of Family Medicine, Faculty of Medicine and Health Sciences, Universiti Putra Malaysia, 43400 Serdang, Selangor, MalaysiaDepartment of Family Medicine, Universiti Putra Malaysia, Serdang, MalaysiaKlinik Kesihatan Seremban 2, Negeri Sembilan, Malaysia	9
675	Optimisation of glycaemic control during episodes of severe/acute hyperglycaemia in patients with type 2 diabetes mellitus	Huri, H. Z.; Makmor-Bakry, M.; Hashim, R.; Mustafa, N.; Ngah, W. Z. W.	2012	International Journal of Clinical Pharmacy	Department of Pharmacy, Faculty of Medicine, University of Malaya, 50603 Kuala Lumpur, MalaysiaFaculty of Pharmacy, National University of Malaysia, Kuala Lumpur, MalaysiaFaculty of Pharmacy, Cyberjaya University College of Medical Sciences, Cyberjaya, MalaysiaDepartment of Medicine, Faculty of Medicine, National University of Malaysia, Kuala Lumpur, MalaysiaDepartment of Biochemistry, Faculty of…	18
676	Malignant melanoma of the foot in patients with diabetes mellitus - a trap for the unwary	Hussin, P.; Loke, S. C.; Noor, F. M.; Mawardi, M.; Singh, V. A.	2012	Medical Journal of Malaysia	Institute of Gerontology, Universiti Putra Malaysia, Serdang, Selangor Darul Ehsan 43400, Malaysia	8
677	Antidiabetic properties of germinated brown rice: A systematic review	Imam, M. U.; Azmi, N. H.; Bhanger, M. I.; Ismail, N.; Ismail, M.	2012	Evidence-based Complementary and Alternative Medicine	Laboratory of Molecular Biomedicine, Institute of Bioscience, Universiti Putra Malaysia, 43400 Serdang, Selangor, MalaysiaH.E.J. Research Institute of Chemistry, International Center for Chemical and Biological Sciences, University of Karachi, Karachi 75270, PakistanDepartment of Nutrition and Dietetics, Faculty of Medicine and Health Sciences, Universiti Putra Malaysia, 43400 Serdang, Selangor, …	50
678	Effects of brown rice and white rice on expression of xenobiotic metabolism genes in type 2 diabetic rats	Imam, M. U.; Ismail, M.	2012	International Journal of Molecular Sciences	Laboratory of Molecular Biomedicine, Institute of Bioscience, Universiti Putra Malaysia, Serdang 43400, Selangor, MalaysiaDepartment of Nutrition and Dietetics, Faculty of Medicine and Health Sciences, Universiti Putra Malaysia, Serdang 43400, Selangor, Malaysia	8
679	Effects of white rice, brown rice and germinated brown rice on antioxidant status of type 2 diabetic rats	Imam, M. U.; Musa, S. N. A.; Azmi, N. H.; Ismail, M.	2012	International Journal of Molecular Sciences	Laboratory of Molecular Biomedicine, Institute of Bioscience, University Putra Malaysia, UPM Serdang 43400 Serdang, Selangor, MalaysiaDepartment of Nutrition and Dietetics, Faculty of Medicine and Health Sciences, University Putra Malaysia, UPM Serdang 43400 Serdang, Selangor, Malaysia	34
680	Vitamin E, its beneficial role in diabetes mellitus (DM) and its complications	Jain, A. B.; Jain, V. A.	2012	Journal of Clinical and Diagnostic Research	Department of Pharmacology, Chettinad Academy of Research and Education, Chettinad Health City Campus, Rajiv Gandhi Salai, Kelambakkam, Kancheepuram, Tamil Nadu 603013, IndiaDepartment of Pathology, MAHSA University College, Jalan University, Petaling Jaya, Malaysia	31
681	Reliability and validity of the revised summary of diabetes self-care activities (SDSCA) for Malaysian children and adolescents	Jalaludin, M. Y.; Fuziah, M. Z.; Hong, J. Y. H.; Mohamad Adam, B.; Jamaiyah, H.	2012	Malaysian Family Physician	Department of Pediatrics, Faculty of Medicine, University Malaya, MalaysiaDepartment of Pediatrics, Putrajaya Hospital, Precinct 7, 62250 Putrajaya, MalaysiaBiostatistics Unit, Clinical Research Centre Biostatistics Unit, 1st floor MMA House, 50586 Kuala Lumpur, MalaysiaClinical Epidemiology Unit, Clinical Research Centre, 50586 Kuala Lumpur, Malaysia	19
682	Risk factors for clinically significant macular edema in a multi-ethnics population with type 2 diabetes	Jew, O. M.; Peyman, M.; Chen, T. C.; Visvaraja, S.	2012	International Journal of Ophthalmology	Department of Ophthalmology, Faculty of Medicine, University of Malaya, 50603 Kuala Lumpur, Malaysia	33
683	Nicotinamide supplementation protects gestational diabetic rats by reducing oxidative stress and enhancing immune responses	John, C. M.; Ramasamy, R.; Al Naqeeb, G.; Al-Nuaimi, A. H. D.; Adam, A.	2012	Current Medicinal Chemistry	Pharmacology and Toxicology Research Laboratory, Faculty of Pharmacy, Universiti Teknologi MARA (UiTM), 42300 Puncak Alam, Selangor, MalaysiaDepartment of Pathology, Immunology Unit, Universiti Putra Malaysia, 43400 Serdang, Selangor, MalaysiaDepartment of Anatomy, Faculty of Medicine, Sheffield University, Beech Hill Road, Sheffield S10 2RX, United Kingdom	17
684	Enhanced CD4+CD25+ regulatory T cells with splenic proliferation and protection against oxidative stress by nicotinamide in gestational diabetes	John, C. M.; Ramasamy, R.; Al Naqeeb, G.; Dhiab Al-Nuaimi, A. H.; Adam, A.	2012	Current Medicinal Chemistry	Pharmacology and Toxicology Research Laboratory, Faculty of Pharmacy, Universiti Teknologi MARA (UiTM), 42300 Puncak Alam, Selangor, Malaysia. aishah_adam@puncakalam.uitm.edu.my.	9
685	Hypoglycemic effects of Gynura procumbens fractions on streptozotocin- induced diabetic rats involved phosphorylation of GSK3Î² (Ser-9) in liver	June, C. C.; Wen, L. H.; Sani, H. A.; Latip, J.; Gansau, J. A.; Chin, L. P.; Embi, N.; Sidek, H. M.	2012	Sains Malaysiana	School of Biosciences and Biotechnology, Faculty of Science and Technology, Universiti Kebangsaan Malaysia, 43600 UKM Bangi, Selangor, MalaysiaSchool of Chemical Sciences and Food Technology, Faculty of Science and Technology, Universiti Kebangsaan Malaysia, 43600 UKM Bangi, Selangor, MalaysiaSchool of Science and Technology, Universiti Malaysia Sabah, 88999 Kota Kinabalu, Sabah, Malaysia	17
686	Social support in type II diabetes care: A case of too little, too late	Kadirvelu, A.; Sadasivan, S.; Ng, S. H.	2012	Diabetes, Metabolic Syndrome and Obesity: Targets and Therapy	School of Medicine and Health Sciences, Monash University Sunway Campus, Selangor, Malaysia	53
687	Glucan-rich polysaccharides from Pleurotus sajor-caju (Fr.) Singer prevents glucose intolerance, insulin resistance and inflammation in C57BL/6J mice fed a high-fat diet	Kanagasabapathy, G.; Kuppusamy, U. R.; Abd Malek, S. N.; Abdulla, M. A.; Chua, K. H.; Sabaratnam, V.	2012	BMC Complementary and Alternative Medicine	Institute of Biological Sciences, Faculty of Science, University of Malaya, 50603, Kuala Lumpur, MalaysiaDepartment of Biomedical Science, Faculty of Medicine, University of Malaya, 50603, Kuala Lumpur, MalaysiaMushroom Research Centre, University of Malaya, 50603, Kuala Lumpur, Malaysia	33
688	Case-based diabetic dietary plan using memory organization packets	Khairudin, N.; Mohd Noah, S. A.; Azizan, A.; Jelani, A. B.	2012	IEEE	Information Retrieval Research Group, Faculty of Computer and Mathematical Science, Universiti Teknologi MARA, MalaysiaKnowledge Technology Research Group, Faculty of Information Science and Technology, Universiti Kebangsaan Malaysia, Malaysia	3
689	A case of obstructive jaundice secondary to periampullary mass with diabetes mellitus	Khan, A. H.; Chin, W. S.; Jye, C. Y.; Laidin, N. H. B.; Zaini, N. S. B. M.; Fadli, M. D.; Zakaria, A. D.	2012	Journal of Pharmaceutical Sciences and Research	Department of Clinical Pharmacy, School of Pharmaceutical Sciences Universiti Sains Malaysia, 11800 Penang, MalaysiaDepartment of Surgery, School of Medical Sciences, Universiti Sains Malaysia, Health Campus, Kelantan, Malaysia	0
690	Safety, tolerability, and efficacy of metformin extended-release oral antidiabetic therapy in patients with type 2 diabetes: An observational trial in Asia	Kim, C. H.; Han, K. A.; Oh, H. J.; Tan, K. E. K.; Sothiratnam, R.; Tjokroprawiro, A.; Klein, M.	2012	Journal of Diabetes	Soonchunhyang University Bucheon Hospital, Gyeonggi-do, South KoreaEulji General Hospital, South KoreaCheil General Hospital and Women's Healthcare Center, Seoul, South KoreaMount Elizabeth Medical Centre, SingaporeColumbia Asia Hospital, Negeri Sembilan, MalaysiaInternal Medicine Department, Airlangga University, Dr. Soetomo General Hospital, Jawa Timur, IndonesiaMerck Pte Ltd, Nordic European C…	17
691	Validation of the diabetes, hypertension and hyperlipidemia (DHL) knowledge instrument in Malaysia	Lai, P. S.; Chua, S. S.; Tan, C. H.; Chan, S. P.	2012	BMC Medical Research Methodology	Department of Primary Care Medicine, Faculty of Medicine, University of Malaya, Kuala Lumpur, MalaysiaDepartment of Pharmacy, Faculty of Medicine, University of Malaya, Kuala Lumpur, MalaysiaPharmacy Department, University Malaya Medical Centre, Kuala Lumpur, MalaysiaDepartment of Medicine, Faculty of Medicine, University of Malaya, Kuala Lumpur, Malaysia	15
692	How can insulin initiation delivery in a dual-sector health system be optimised? A qualitative study on healthcare professionals' views	Lee, P. Y.; Lee, Y. K.; Ng, C. J.	2012	BMC Public Health	Department of Family Medicine, Faculty of Medicine and Health Sciences, Universiti Putra Malaysia, 43400 UPM Serdang, Selangor, MalaysiaDepartment of Primary Care Medicine, Faculty of Medicine, University of Malaya, Kuala Lumpur 58100, Malaysia	8
693	A qualitative study on healthcare professionals perceived barriers to insulin initiation in a multi-ethnic population	Lee, Y. K.; Lee, P. Y.; Ng, C. J.	2012	BMC Family Practice	Department of Primary Care Medicine, Faculty of Medicine, University of Malaya, 50603, Kuala Lumpur, MalaysiaDepartment of Family Medicine, Faculty of Medicine and Health Sciences, Universiti Putra Malaysia, 43400 UPM, Serdang, Selangor, Malaysia	42
694	Plasma, aqueous and vitreous homocysteine levels in proliferative diabetic retinopathy	Lim, C. P.; Loo, A. V. P.; Khaw, K. W.; Sthaneshwar, P.; Khang, T. F.; Hassan, M.; Subrayan, V.	2012	British Journal of Ophthalmology	Department of Ophthalmology, University of Malaya Medical Centre, Lembah Pantai, 59100 Kuala Lumpur, MalaysiaDepartment of Pathology, University of Malaya Medical Centre, Kuala Lumpur, MalaysiaInstitute of Biological Sciences, University of Malaya, Kuala Lumpur, Malaysia	29
695	Glycaemic control and cost analysis when changing from gliclazide co-administered with metformin to pre- combined glibenclamide-metformin tablets in type 2 diabetes mellitus	Lim, P. C.; Lim, S. L.; Oiyammaal, C.	2012	Medical Journal of Malaysia	Pharmacy Department, Penang Hospital, Jalan Residensi, 10990 Penang, MalaysiaMedical Department, Penang Hospital, Jalan Residensi, 10990 Penang, Malaysia	5
696	Evaluation of topical tocopherol cream on cutaneous wound healing in streptozotocin-induced diabetic rats	Lin, T. S.; Abd Latiff, A.; Abd Hamid, N. A.; Wan Ngah, W. Z. B.; Mazlan, M.	2012	Evidence-based Complementary and Alternative Medicine	Department of Anatomy, Faculty of Medicine, Universiti Kebangsaan Malaysia, 50300 Kuala Lumpur, MalaysiaFaculty of Medicine, Cyberjaya University College of Medical Sciences, 63000 Cyberjaya, MalaysiaDepartment of Biochemistry, Faculty of Medicine, Universiti Kebangsaan Malaysia, 50300 Kuala Lumpur, Malaysia	22
697	Kesan anti-hiperglisemia ekstrak metanol Gynura procumbens terhadap kesuburan dan libido tikus jantan teraruh diabetes	Mahanem, Matnoor; Nani Rahayu Mohd, Radzuan	2012	Sains Malaysiana	1.Universiti Kebangsaan Malaysia, Malaysia	0
698	Severe diabetic papillopathy mimicking non-arteritic anterior ischemic optic neuropathy (NAION) in a young patient	Mallika, P. S.; Aziz, S.; Asok, T.; Chong, M. S.; Tan, A. K.; Chua, C. N.	2012	Medical Journal of Malaysia	Department of Ophthalmology, Faculty of Medicine and Health Sciences, University Malaysia Sarawak, Kuching, Sarawak, MalaysiaDepartment of Ophthalmology, Sarawak General Hospital, Sarawak, Malaysia	5
699	Diabetic retinopathy in native and non-native Sarawakians - Findings from the Diabetic Eye Registry	Mallika, P. S.; Aziz, S.; Goh, P. P.; Lee, P. Y.; Cheah, W. L.; Chong, M. S.; Tan, A. K.	2012	Medical Journal of Malaysia	Department of Ophthalmology, Faculty of Medicine and Health Sciences, University Malaysia Sarawak, Lot 77, Seksyen 22, Jalan Tun Ahmad Zaidi Adruce, Kuching Town Land District, Kuching, Sarawak 93150, MalaysiaDepartment of Ophthalmology, Sarawak General Hospital, Sarawak, MalaysiaDepartment of Ophthalmology, Selayang Hospital, Selangor, MalaysiaDepartment of Family Medicine, Faculty of Medicine a…	8
700	Clinical effectiveness of a patient decision aid to improve decision quality and glycaemic control in people with diabetes making treatment choices: A cluster randomised controlled trial (PANDAs) in general practice	Mathers, N.; Ng, C. J.; Campbell, M. J.; Colwell, B.; Brown, I.; Bradley, A.	2012	BMJ Open	Academic Unit of Primary Medical Care, Northern General Hospital, University of Sheffield, Sheffield, United KingdomDepartment of Primary Care Medicine, University of Malaya, Kuala Lumpur, MalaysiaSchool of Health and Related Research, University of Sheffield, Sheffield, United KingdomCentre for Health and Social Care Research, Sheffield Hallam University, Sheffield, United Kingdom	46
701	The role of oxidative stress and antioxidants in diabetic complications	Matough, F. A.; Budin, S. B.; Hamid, Z. A.; Alwahaibi, N.; Mohamed, J.	2012	Sultan Qaboos University Medical Journal	School of Diagnostic and Applied Health Sciences, Faculty of Health Sciences, Universiti Kebangsaan Malaysia, Kuala Lumpur, MalaysiaDepartment of Pathology, College of Medicine and Health Sciences, Sultan Qaboos University, Muscat, Oman	324
702	Pilot study of an individualised early postpartum intervention to increase physical activity in women with previous gestational diabetes	McIntyre, H. D.; Peacock, A.; Miller, Y. D.; Koh, D.; Marshall, A. L.	2012	International Journal of Endocrinology	University of Queensland, St. Lucia, QLD 4072, AustraliaMater Medical Research Institute, Raymond Terrace, South Brisbane, QLD 4101, AustraliaNational University of Malaysia, Bangi, 43600 Selangor, MalaysiaQueensland University of Technology, Brisbane, QLD 4001, Australia	42
703	Protective role of Hibiscus sabdariffa calyx extract against streptozotocin induced sperm damage in diabetic rats	Md Idris, M. H.; Budin, S. B.; Osman, M.; Mohamed, J.	2012	EXCLI Journal	Programme of Biomedical Science, School of Diagnostic and Applied Health Sciences, Faculty of Health Sciences, Universiti Kebangsaan Malaysia, Jalan Raja Muda Abdul Aziz, 50300 Kuala Lumpur, MalaysiaFaculty of Plantation and Agrotechnology, Universiti Teknologi MARA, 40450 Shah Alam, Selangor, Malaysia	25
704	A retrospective review of diabetic nephropathy patients during referral to the sub-urban nephrology clinic	Menon, R.; Mohd Noor, F. S.; Draman, C. R.; Seman, M. R.; Ghani, A. S.	2012	Saudi journal of kidney diseases and transplantation : an official publication of the Saudi Center for Organ Transplantation, Saudi Arabia	International Islamic University Malaysia, Pahang, Malaysia	21
705	Bioactivity analysis of lemongrass (Cymbopogan citratus) essential oil	Mirghani, M. E. S.; Liyana, Y.; Parveen, J.	2012	International Food Research Journal	Bioprocess and Molecular Engineering Research Unit (BPMERU), Department of Biotechnology Engineering, Faculty of Engineering, International Islamic University, Malaysia (IIUM), P.O. BOX 10, 50728 Kuala Lumpur, Malaysia	51
706	In vitro Generation of Functional Insulin-producing Cells from Lipoaspirated Human Adipose Tissue-derived Stem Cells	Mohamad Buang, M. L.; Seng, H. K.; Chung, L. H.; Saim, A. B.; Idrus, R. B. H.	2012	Archives of Medical Research	Tissue Engineering Centre, Universiti Kebangsaan Malaysia Medical Centre, Kuala Lumpur, MalaysiaDepartment of Physiology, Universiti Kebangsaan Malaysia Medical Centre, Kuala Lumpur, MalaysiaNicanor Aesthetics Clinic, Petaling Jaya, Selangor Darul Ehsan, MalaysiaEar, Nose and Throat Consultant Clinic, KPJ Ampang Puteri Specialist Hospital, Ampang, Selangor Darul Ehsan, Malaysia	17
707	Melioidosis in acute cholangitis of diabetic patient: a forgotten diagnosis	Mohamad, N.; Ponnusamy, S.; Devi, S.; Manikam, R.; Idrus, II; Bakar, N. H. A.	2012	Res Rep Trop Med	Department of Emergency Medicine, School of Medical Sciences, Universiti Sains Malaysia, Kubang Kerian, Malaysia, drnasirmohamadkb@yahoo.com.AIMST University, Bedong, Malaysia.Hospital Sultan Abdul Halim, Sungai Petani, Malaysia.University Malaya Medical Centre, Kuala Lumpur, Malaysia.Department of Pathology, Hospital Raja Perempuan Zainab II, Kota Bharu, Malaysia.	1
708	Potent alpha-glucosidase and alpha-amylase inhibitory activities of standardized 50% ethanolic extracts and sinensetin from Orthosiphon stamineus Benth as anti-diabetic mechanism	Mohamed, E. A.; Siddiqui, M. J.; Ang, L. F.; Sadikun, A.; Chan, S. H.; Tan, S. C.; Asmawi, M. Z.; Yam, M. F.	2012	BMC Complementary and Alternative Medicine	School of Pharmaceutical Sciences, Universiti Sains Malaysia, Pulau Pinang 11800, Malaysia. aliali692002@yahoo.com	74
709	A study on depression among patient with type 2 diabetes mellitus in North-Eastcoast Malaysia	Mohamed, R.; Kadir, A. A.; Yaacob, L. H.	2012	International Journal of Collaborative Research on Internal Medicine and Public Health	Department of Family Medicine, School of Medical Sciences, Universiti Sains Malaysia, 16150 Kubang Kerian, Kelantan, Malaysia	12
710	Palm tocotrienols and Î±-tocopherol attenuate inflammatory biomarkers in streptozotocin-induced diabetic rats	Mojani, M. S.; Rahmat, A.; Ramasamy, R.; Hejazi, S. M. A.	2012	Current Topics in Nutraceutical Research	Department of Nutrition and Dietetics, Faculty of Medicine and Health Sciences, University Putra Malaysia, 43400 Serdang, Selangor, MalaysiaDepartment of Pathology, Immunology Unit, University Putra Malaysia, Selangor, MalaysiaDepartment of Rehabilitation Medicine, Faculty of Medicine, University of Malaya, Kuala Lumpur, Malaysia	1
711	In vitro antioxidant effects of aloe barbadensis miller extracts and the potential role of these extracts as antidiabetic and antilipidemic agents on streptozotocin-induced type 2 diabetic model rats	Moniruzzaman, M.; Rokeya, B.; Ahmed, S.; Bhowmik, A.; Khalil, M. I.; Gan, S. H.	2012	Molecules	Biomedical Research Group, Department of Pharmacology, Bangladesh Inst. of Res. and Rehabilitation in Diabet., Endocr. and Metab. Disord. (BIRDEM), Dhaka, 1000, BangladeshDepartment of Pharmacology, School of Medical Sciences, Universiti Sains Malaysia, Kubang Kerian 16150, Kelantan, MalaysiaDepartment of Biochemistry and Molecular Biology, Jahangirnagar University, Dhaka, 1342, BangladeshHuman G…	41
712	Managing diabetes in Asia: Overcoming obstacles and the role of DPP-IV inhibitors	Mu, Y. M.; Misra, A.; Adam, J. M. F.; Chan, S. P.; Chow, F. C. C.; Cunanan, E. C.; Deerochanawong, C.; Jang, H. C.; Khue, N. T.; Sheu, W. H. H.; Tan, K. E. K.	2012	Diabetes Research and Clinical Practice	Department of Endocrinology, Chinese PLA General Hospital, Beijing, ChinaFortis-C-DOC Centre of Excellence for Diabetes, Obesity, Metabolic Diseases and Endocrinology, Fortis Hospital, Vasant Kunj, New Delhi, IndiaDiabetes and Lipid Centre, Dr. Wahidin Sudirohusodo Hospital, Makassar, IndonesiaDepartment of Medicine, University of Malaya, Kuala Lumpur, MalaysiaDivision of Endocrinology and Diabet…	22
713	Assessing glycaemic control in primary care setting: A randomized control trial between fasting and 2 hours postprandial blood glucose monitoring in type 2 diabetic patients attending klinik Rawatan Keluarga, Hospital Universiti Sains Malaysia, Kelantan	Muhamad, R.; Kadir, A. A.; Mohamed, M.	2012	International Medical Journal	Department of Family Medicine, School of Medical Sciences, Universiti Sains Malaysia, 16150 Kubang Kerian, Kelantan, MalaysiaDepartment of Medicine, School of Medical Sciences, Universiti Sains Malaysia, 16150 Kubang Kerian, Kelantan, Malaysia	1
714	Relationship between hepatitis C virus infection and type 2 diabetes mellitus: Meta-analysis	Naing, C.; Mak, J. W.; Ahmed, S. I.; Maung, M.	2012	World Journal of Gastroenterology	Faculty of Medicine and Health, International Medical University, Kuala Lumpur 57000, Malaysia	115
715	Influence of diabetes mellitus and risk factors in activating latent tuberculosis infection: A case for targeted screening in Malaysia	Nantha, Y. S.	2012	Medical Journal of Malaysia	Primary Health Care Tuberculosis Treatment Unit, Seremban Primary Health Clinic, Seremban, Malaysia	7
716	Pharmacological effects of pimpinella tirupatiensis on altered Urea cycle and liver function markers in diabetic rats	Narasimhulu, G.; Lavanya, T.; Rajeswara Reddy, S.; Mallikarjuna, K.; Visweswara Rao, P.; Adam, A.; Sathyavelu Reddy, K.	2012	International Journal of Pharmacology	Division of Molecular Biology, Department of Zoology, Sri Venkateswara University, Tirupati-517502, Andhra Pradesh, IndiaLaboratory of Exercise Biochemistry, Department of Sports Sciences, Taipei Sports University, Taipei City-11153, TaiwanDepartment of Pharmacy, Dongguk University, Goyang, Gyeonggi-do, 410-820, South KoreaPharmacology-toxicology Laboratory, Faculty of Pharmacy, University of Tec…	2
717	Lack of association between Gly82Ser, 1704G/T and 2184A/G of RAGE gene polymorphisms and retinopathy susceptibility in Malaysian diabetic patients	Ng, Z. X.; Kuppusamy, U. R.; Poh, R.; Tajunisah, I.; Koay, A. C.; Fong, K. C.; Chua, K. H.	2012	Genetics and molecular research : GMR	Department of Molecular Medicine, Faculty of Medicine, University of Malaya, Kuala Lumpur, Malaysia	17
718	Association analysis of -429T/C and -374T/A polymorphisms of receptor of advanced glycation end products (RAGE) gene in Malaysian with type 2 diabetic retinopathy	Ng, Z. X.; Kuppusamy, U. R.; Tajunisah, I.; Fong, K. C.; Chua, K. H.	2012	Diabetes Research and Clinical Practice	Department of Molecular Medicine, Faculty of Medicine, University of Malaya, 50603 Kuala Lumpur, Malaysia.	19
719	Investigation of SLC2A1 26177A/G gene polymorphism via high resolution melting curve analysis in Malaysian patients with diabetic retinopathy	Ng, Z. X.; Kuppusamy, U. R.; Tajunisah, I.; Fong, K. C. S.; Chua, K. H.	2012	Journal of Diabetes and its Complications	Department of Molecular Medicine, Faculty of Medicine, University of Malaya, 50603, Kuala Lumpur, MalaysiaDepartment of Ophthalmology, Faculty of Medicine, University of Malaya, 50603, Kuala Lumpur, Malaysia	6
720	2245G/A polymorphism of the receptor for advanced glycation end-products (RAGE) gene is associated with diabetic retinopathy in the Malaysian population	Ng, Z. X.; Kuppusamy, U. R.; Tajunisah, I.; Fong, K. C. S.; Koay, A. C. A.; Chua, K. H.	2012	British Journal of Ophthalmology	Department of Molecular Medicine, Faculty of Medicine, University of Malaya, Kuala Lumpur 50603, MalaysiaDepartment of Ophthalmology, Faculty of Medicine, University of Malaya, Kuala Lumpur, Malaysia	19
721	Hepatitis C virus infection in diabetes mellitus patients	Ni, H.; Moe, S.; Htet, A.	2012	International Journal of Collaborative Research on Internal Medicine and Public Health	Department of Medicine, Melaka Manipal Medical College, MalaysiaDepartment of Community Medicine, Melaka Manipal Medical College, MalaysiaNo.2 Defense Services General Hospital (1000-bedded), Naypyitaw, Myanmar	5
722	Anti-hyperglycemic effect of gynura procumbens methanolic extract on fertility and libido of induced diabetic male rats	Noor, M. M.; Radzuan, N. R. M.	2012	Sains Malaysiana	Fakulti Sains dan Teknologi, Universiti Kebangsaan Malaysia, 43600 UKM Bangi Selangor Darul Ehsan, Malaysia	3
723	Roles of whole grains-based products in maintaining treatment targets among Type 2 diabetes mellitus patients	Nor Munirah, M. Y.; Siti Shafurah, A.; Norazmir, M. N.; Hayati Adilin, M. A. M.; Ajau, D.	2012	Asian Journal of Clinical Nutrition	Department of Nutrition and Dietetics, Faculty of Health Sciences, Universiti Teknologi MARA, 42300 Puncak Alam, Selangor, MalaysiaDepartment of Basic Sciences, Faculty of Health Sciences, Universiti Teknologi MARA, 42300 Puncak Alam, Selangor, Malaysia	3
724	Effects of red pitaya fruit (hylocereus polyrhizus) consumption on blood glucose level and lipid profile in type 2 diabetic subjects	Norhayati Abd, Hadi; Marhazlina, Mohamad; Mohd Adzim Khalili, Rohin; Rokiah Mohd, Yusof	2012	Borneo Science (The Journal of Science and Technology)	Affiliation: 1.Universiti Sultan Zainal Abidin, Malaysia2.Universiti Sultan Zainal Abidin, Malaysia3.Universiti Sultan Zainal Abidin, Malaysia4.Universiti Putra Malaysia, Malaysia	14
725	National Stroke Registry (NSR): Terengganu and Seberang Jaya experience	Norsima Nazifah, S.; Khairul Azmi, I.; Hamidon, B. B.; Looi, I.; Zariah, A. A.; Hanip, M. R.	2012	Medical Journal of Malaysia	Hospital Sultanah Nur Zahirah, Terengganu, MalaysiaHospital Seberang Jaya, Pulau Pinang, MalaysiaHospital Kuala Lumpur, Kuala Lumpur, MalaysiaUniversiti Putra Malaysia, Serdang, Malaysia	34
726	Effect of Ficus deltoidea leaves extracts on blood clotting, sperm quality and testosterone level in alloxan-induced male diabetic rats	Nurdiana, S.; Mohd Idzham, A. Z.; Zanariah, A.; Mohd Luqman Hakim, M. N.	2012	International Journal of Pharmaceutical Sciences Review and Research	Faculty of Applied Sciences, Universiti Teknologi MARA, 40450 Shah Alam, Selangor, Malaysia	6
727	Geographical variation of cardiovascular risk factors in Malaysia	Nuur Amalina, A. G.; Jamaiyah, H.; Selvarajah, S.	2012	Medical Journal of Malaysia	Clinical Research Centre, Clinical Epidemiology Unit, Bangunan MMA, 124, Jalan Pahang, Kuala Lumpur, Kuala Lumpur 53000, Malaysia	9
728	Hypoglycemic and free radical scavenging activity of partially purified fraction E from DCM stem extract of cosinium fenestratum	Okechukwu, N. P.	2012	Asian Journal of Pharmaceutical and Clinical Research	Biotechnology program, Faculty of Applied Sciences, UCSI University, No. 1, Jalan Menara Gading, UCSI Heights, 56000 Kuala Lumpur, Malaysia	2
729	Colesevelam for type 2 diabetes mellitus	Ooi, C. P.; Loke, S. C.	2012	Cochrane Database of Systematic Reviews	Faculty of Medicine and Health Sciences, Universiti Putra Malaysia, Endocrine Unit, Department of Medicine, Serdang, Selangor DE, 43400, MalaysiaUniversiti Putra Malaysia, Institute of Gerontology, Serdang, Selangor DE, 43400, Malaysia	33
730	Sweet potato for type 2 diabetes mellitus	Ooi, C. P.; Loke, S. C.	2012	Cochrane Database of Systematic Reviews	Department ofMedicine, Universiti PutraMalaysia, Serdang,Malaysia.	15
731	Momordica charantia for type 2 diabetes mellitus	Ooi, C. P.; Yassin, Z.; Hamid, T. A.	2012	Cochrane Database of Systematic Reviews	Faculty of Medicine and Health Sciences, Universiti Putra Malaysia, Endocrine Unit, Department of Medicine, Serdang, Selangor DE, 43400, MalaysiaUniversity Putra Malaysia, Department of Nutrition and Dietetics, Faculty of Medicine and Health Sciences, UPM Serdang, Selangor, 43400, MalaysiaUniversiti Putra Malaysia, Institute of Gerontology, Serdang, Selangor DE, 43400, Malaysia	104
732	Three cases of permanent neonatal diabetes mellitus: Genotypes and management outcome	Ooi, H. L.; Wu, L. L.	2012	Singapore Medical Journal	Department of Paediatrics, University Kebangsaan Malaysia Medical Centre, Kuala Lumpur, Malaysia	2
733	Allicin has significant effect on autoimmune anti-islet cell antibodies in type 1 diabetic rats	Osman, M.; Adnan, A.; Bakar, N. S.; Alashkham, F.	2012	Polish Journal of Pathology	Centre of Pathology, Diagnostic and Research Laboratory, Faculty of Medicine, Universiti Teknologi MARA (UiTM), Sg. Buloh Campus, Selangor, Malaysia	15
734	The potential immunomodulatory effect of allicin administration in autommune disease process of type 1 diabetes mellitus	Osman, M. T.; Adnan, A.; Bakar, N. S.; Alashkham, F.	2012	International Journal of Pharmacy and Pharmaceutical Sciences	Centre of Pathology, Diagnostic and Research Laboratories (CPDRL), Faculty of Medicine, Universiti Teknologi MARA (UiTM), Sg. Buloh Campus, 47000 Sg Buloh, Selangor, Malaysia	3
735	The effect of thymoquinone treatment on the levels of serum autoimmune anti-islet cell antibodies in type 1 diabetic rats	Osman, M. T.; Adnan, A.; Omar, E.; Jamal, A.	2012	Research Journal of Pharmaceutical, Biological and Chemical Sciences	Centre of Pathology, Diagnostic and Research Laboratory, Faculty of Medicine, University Technology MARA (UiTM), Sg. Buloh Campus, 47000 Sg Buloh, Selangor, Malaysia	131
736	Study of life style habits on risk of type 2 diabetes	Pathak, R.; Pathak, A.	2012	International Journal of Applied and Basic Medical Research	Department of Physiology, Faculty of Medicine, SEGi University, Kota Damansara, Malaysia.	14
737	Scanning laser edema index: A reliable tool to correlate with diabetic retinopathy and systemic risk factors?	Peyman, M.; Tajunisah, I.; Loo, A.; Chuah, K. C.; Subrayan, V.	2012	Journal of Diabetes and its Complications	Department of Ophthalmology, Faculty of Medicine, University of Malaya, Kuala Lumpur 50603, Malaysia	3
738	Women's cardiovascular health: Perspectives from South-East Asia	Rajadurai, J.; Lopez, E. A.; Rahajoe, A. U.; Ping Ping, G.; Uboldejpracharak, Y.; Zambahari, R.	2012	Nature Reviews Cardiology	Department of Cardiology, Sime Darby Medical Centre, Subang Jaya 1, Jalan SS 12/1A, 47500 Subang Jaya, Selangor Darul Ehsan, MalaysiaDepartment of Adult Cardiology, Philippine Heart Centre, East Avenue, Quezon City, Metro Manila, PhilippinesDepartment of Cardiology and Vascular Medicine, Medical Faculty University of Indonesia, Salemba Raya 6, Jakarta 10430, Indonesia, IndonesiaMount Elizabeth Me…	6
739	A comparative study of hypertension, diabetes mellitus and obesity among Malaysians in urban regions - A cross sectional study	Rajakumar, S.; Ann, L. L.; Gill, P. K.; Xin, G. W.; Kalasalingam, A.	2012	International Journal of Research in Pharmaceutical Sciences	Faculty of Pharmacy, Masterskill University College of Health Sciences, Batu 9, Cheras 43200, Selangor, Malaysia	4
740	Chronic administration of oil palm (Elaeis guineensis) leaves extract attenuates hyperglycaemic-induced oxidative stress and improves renal histopathology and function in experimental diabetes	Rajavel, V.; Abdul Sattar, M. Z.; Abdulla, M. A.; Kassim, N. M.; Abdullah, N. A.	2012	Evidence-based Complementary and Alternative Medicine	Department of Pharmacology, Faculty of Medicine, University of Malaya, 50603 Kuala Lumpur, MalaysiaSchool of Pharmaceutical Sciences, Universiti Sains Malaysia, 11800 Penang, MalaysiaDepartment of Molecular Medicine, Faculty of Medicine, University of Malaya, 50603 Kuala Lumpur, MalaysiaDepartment of Anatomy, Faculty of Medicine, University of Malaya, 50603 Kuala Lumpur, Malaysia	16
741	Antinociceptive effect of Terminalia bellirica in diabetic peripheral neuropathy: A comparison with fluoxetin, imipramine and quercetin	Rao, G. S.; Razavi, M.; Karimian, H.; Kumar, N. P.; Khajuria, D. K.; Srinivas, P.; Sahebrao, D. S.	2012	Latin American Journal of Pharmacy	Department of Pharmacology, Krupanidhi College of Pharmacy, Bangalore, IndiaDepartment of Pharmacy, Faculty of medicine, University of Malaya, Kuala Lumpu, Malaysia	3
742	An interesting case of isolated pancreatic teratoma: Lessons to learn	Razman, J.; Azlanudin, A.; Eyad, A. J.; Zahiah, M.; Das, S.	2012	Clinica Terapeutica	Department of Surgery, Faculty of Medicine, Universiti Kebangsaan Malaysia Medical Centre, Bandar Tun Razak, 56000 Cheras, Kuala Lumpur, MalaysiaDepartment of Radiology, Faculty of Medicine, Universiti Kebangsaan Malaysia Medical Centre, Bandar Tun Razak, 56000 Cheras, Kuala Lumpur, MalaysiaDepartment of Anatomy, Faculty of Medicine, Universiti Kebangsaan Malaysia, Jalan Raja Muda Abd Aziz, 56000…	0
743	Safety and efficacy of low blood pressures among patients with diabetes: Subgroup analyses from the ontarget (ongoing telmisartan alone and in combination with ramipril global endpoint trial)	Redon, J.; Mancia, G.; Sleight, P.; Schumacher, H.; Gao, P.; Pogue, J.; Fagard, R.; Verdecchia, P.; Weber, M.; BÃ¶hm, M.; Williams, B.; Yusoff, K.; Teo, K.; Yusuf, S.	2012	Journal of the American College of Cardiology	CIBERObn, Institute of Health Carlos III, Hospital ClÃ­nico Universitario, Valencia, SpainUniversit Degli Studi Milano-Bicocca, Milano, ItalyCV Medicine, John Radcliffe Hospital, West Wing, Oxford, United KingdomDepartment of Cardiovascular Sciences, University of Leicester, School of Medicine, Leicester, United KingdomBoehringer-Ingelheim, Ingelheim, GermanyUniversittskliniken des Saarland, Homb…	166
744	The GIANT study, a cluster-randomised controlled trial of efficacy of education of doctors about type 2 diabetes mellitus management guidelines in primary care practice	Reutens, A. T.; Hutchinson, R.; Van Binh, T.; Cockram, C.; Deerochanawong, C.; Ho, L. T.; Ji, L.; Khalid, B. A. K.; Kong, A. P. S.; Lim-Abrahan, M. A.; Tan, C. E.; Tjokroprawiro, A.; Yoon, K. H.; Zimmet, P. Z.; Shaw, J. E.	2012	Diabetes Research and Clinical Practice	Baker IDI Heart and Diabetes Institute, Melbourne, AustraliaCovance Pty Ltd., North Ryde, AustraliaNational Institute of Diabetes and Metabolic Disorders, Hanoi, Viet NamThe Chinese University of Hong Kong, Shatin, Hong Kong, ChinaRajavithi Hospital, College of Medicine, Ransit University, Bangkok, ThailandTaipei Veterans General Hospital, Taipei, TaiwanPeople's Hospital, Peking University, Beiji…	16
745	Glycemic responses of patients with type 2 diabetes to individual carbohydrate-rich foods and mixed meals	Robert, S. D.; Ismail, A. A. S.	2012	Annals of Nutrition and Metabolism	Program in Dietetics, Health Campus, Universiti Sains Malaysia, Kelantan 16150, Malaysia	9
746	GUI system for enhancing blood vessels segmentation in digital fundus images	Rozlan, A. Z.; Mohd Ali, N. S.; Hashim, H.	2012	IEEE	Faculty of Electrical Engineering, Universiti Teknologi MARA, Malaysia	8
747	Potential hypoglycemic property of Albizia myriophylla in streptozotocinnicotinamide induced diabetic rats	Saat, A.; Syakroni, N.; Rosli, R.	2012	International Journal of Pharmacy and Pharmaceutical Sciences	Anatomy Department, Faculty of Medicine and Health Sciences, Universiti Putra Malaysia, 43400 UPM Serdang, Selangor, MalaysiaObstetrics and Gynaecology Department, Faculty of Medicine and Health Sciences, Universiti Putra Malaysia, 43400 UPM, Serdang, Selangor, IndiaMAKNA Cancer Research Laboratory, Universiti Putra, Malaysia	2
748	Dementia, stroke, and vascular risk factors; a review	Sahathevan, R.; Brodtmann, A.; Donnan, G. A.	2012	International Journal of Stroke	Florey Neuroscience Institutes, Heidelberg Heights, VIC., AustraliaUniversiti Kebangsaan Malaysia, Kuala Lumpur, MalaysiaUniversity of Melbourne, Melbourne, Australia	134
749	Association of hepatocyte nuclear factor 4 alpha polymorphisms with type 2 diabetes with or without metabolic syndrome in Malaysia	Saif-Ali, R.; Harun, R.; Kamaruddin, N. A.; Al-Jassabi, S.; Ngah, W. Z. W.	2012	Biochemical Genetics	Department of Molecular Medicine, Faculty of Medicine, University of Malaya, 50603 Kuala Lumpur, MalaysiaUKM Medical Center, University Kebangsaan Malaysia, 56000 Kuala Lumpur, MalaysiaUKM Medical Molecular Biology Institute (UMBI), University Kebangsaan Malaysia, 56000 Kuala Lumpur, MalaysiaInstitute of Biological Science, University of Malaya, 50300 Kuala Lumpur, Malaysia	5
750	An efficient algorithm for retinal blood vessel segmentation using h-maxima transform and multilevel thresholding	Saleh, M. D.; Eswaran, C.	2012	Computer Methods in Biomechanics and Biomedical Engineering	Centre for Communication Infrastructure, Faculty of Information Technology, Multimedia University, Jalan Multimedia, 63100 Cyberjaya, Selangor, Malaysia	20
751	An automated blood vessel extraction algorithm in fundus images	Saleh, M. D.; Eswaran, C.	2012	IEEE	Centre for Visual Computing, Faculty of Computing and Informatics, Multimedia University, Jalan Multimedia, 63100 Cyberjaya, Selangor, Malaysia	8
752	An automated decision-support system for non-proliferative diabetic retinopathy disease based on MAs and HAs detection	Saleh, M. D.; Eswaran, C.	2012	Computer Methods and Programs in Biomedicine	Centre for Visual Computing, Faculty of Computing and Informatics, Multimedia University, Jalan Multimedia, 63100 Cyberjaya, Selangor, Malaysia	84
753	IGF2BP2 Alternative Variants Associated with Glutamic Acid Decarboxylase Antibodies Negative Diabetes in Malaysian Subjects	Salem, S. D.; Saif-Ali, R.; Ismail, I. S.; Al-Hamodi, Z.; Poh, R.; Muniandy, S.	2012	PLoS ONE	Department of Molecular Medicine, Faculty of Medicine, University of Malaya, Kuala Lumpur, MalaysiaDepartment of Biochemistry, Faculty of Medicine, Sana'a University, Sana'a, YemenDepartment of Medicine, Faculty of Medicine, University of Malaya Medical Centre, University of Malaya, Kuala Lumpur, Malaysia	3
754	Arterial stiffness, inflammatory and pro-atherogenic markers in gestational diabetes mellitus	Salmi, A. A.; Zaki, N. M.; Zakaria, R.; Nor Aliza, A. G.; Rasool, A. H.	2012	Vasa	Pharmacology Vascular Laboratory, School of Medical Sciences, Universiti Sains Malaysia, Kota Bharu, Malaysia.	51
755	Hypoglycemic effects of cocoa (Theobroma cacao L.) autolysates	Sarmadi, B.; Aminuddin, F.; Hamid, M.; Saari, N.; Abdul-Hamid, A.; Ismail, A.	2012	Food Chemistry	Department of Nutrition and Dietetics, Faculty of Medicine and Health Sciences, Universiti Putra Malaysia, 43400 Serdang, Selangor, MalaysiaDepartment of Microbiology, Faculty of Biotechnology and Biomolecular Sciences, Universiti Putra Malaysia, 43400 Serdang, Selangor, MalaysiaDepartment of Food Sciences, Faculty of Food Sciences and Technology, Universiti Putra Malaysia, 43400 Serdang, Selango…	24
756	Influence of mangiferin on membrane bound phosphatases and lysosomal hydrolases in streptozotocin induced diabetic rats	Sellamuthu, P. S.; Arulselvan, P.; Muniappan, B. P.; Fakurazi, S.; Kandasamy, M.	2012	Latin American Journal of Pharmacy	Lab No: 102, Centre for Advanced studies in Botany, University of Madras, Chennai-600025, Tamilnadu, IndiaLaboratory of Vaccines and Immunotherapeutics, Institute of Bioscience, Universiti Putra Malaysia, 43400 UPM Serdang, Selangor, MalaysiaFaculty of Medicine and Health Sciences, Department of Human Anatomy, Universiti Putra Malaysia, 43400 UPM Serdang, Selangor, Malaysia	7
757	Self-efficacy and self-care behavior of Malaysian patients with type 2 diabetes: A cross sectional survey	Sharoni, S. K. A.; Wu, S. F. V.	2012	Nursing and Health Sciences	Nursing Department, Faculty of Health Sciences, Universiti Teknologi MARA, Puncak Alam Campus, Puncak Alam, Selangor, MalaysiaNational Taipei University of Nursing and Health Sciences, School of Nursing, Taipei, Taiwan	87
758	In vitro antioxidant, antidiabetic and antilipidemic activities of Symplocos cochinchinensis (Lour.) S. Moore bark	Sunil, C.; Agastian, P.; Kumarappan, C.; Ignacimuthu, S.	2012	Food and Chemical Toxicology	Division of Ethnopharmacology, Entomology Research Institute, Loyola College, Chennai 600 034, IndiaDepartment of Plant Biology and Biotechnology, Loyola College, Chennai 600 034, IndiaDepartment of Life Sciences, School of Pharmacy and Health Sciences, International Medical University, Kuala Lumpur, Malaysia	58
759	Role of diabetes in the prognosis and therapeutic outcome of tuberculosis	Syed Suleiman, S. A.; Ishaq Aweis, D. M.; Mohamed, A. J.; Razakmuttalif, A.; Moussa, M. A. A.	2012	International Journal of Endocrinology	School of Pharmaceutical Sciences, USM, 11800 Penang, MalaysiaDepartment of Clinical Pharmacy, School of Pharmaceutical Sciences, USM, 11800 Penang, MalaysiaAhmadi Hospital, Kuwait Oil Company, KuwaitDepartment of Pharmacology, School of Pharmaceutical Sciences, USM, 11800 Penang, MalaysiaFaculty of Medicine, Benadir University, Mogadishu, SomaliaRespiratory Clinic, Hospital Pulau Pinang (HPP), M…	32
760	Gamma-glutamyltransferase, alanine transaminase and aspartate transaminase levels and the diagnosis of gestational diabetes mellitus	Tan, P. C.; Aziz, A. Z.; Ismail, I. S.; Omar, S. Z.	2012	Clinical Biochemistry	Department of Obstetrics and Gynecology, University of Malaya, Lembah Pantai, Kuala Lumpur 50603, MalaysiaDepartment of Medicine, University of Malaya, Lembah Pantai, Kuala Lumpur 50603, Malaysia	20
761	Closed-loop insulin delivery in type 1 diabetes	Thabit, H.; Hovorka, R.	2012	Endocrinology and Metabolism Clinics of North America	Institute of Metabolic Science, Addenbrookes Hospital, University of Cambridge, Box 289, Level 4, Cambridge CB2 0QQ, United KingdomFaculty of Medicine, University of Malaya, Kuala Lumpur, Malaysia	60
762	Biochemical evaluation of anti-diabetic phytomolecule through bioactivity guided solvent fractionation and subfractionation from hydro-methanolic (2:3) extract of alligator pear fruit in streptozotocin induced diabetic rats	Thenmozhi, A.; Shanmugasundaram, C.; Mahadeva Rao, U. S.	2012	Journal of Applied Pharmaceutical Science	PG Department of Biochem istry, SRM Arts and Science College, Chennai-603203, IndiaDepartment of Biochemistry, RKM Vivekananda College, Chennai, IndiaDepartment of Biochem, Faculty of Medicine and Health Science, Universiti Sultan Zainal Abidin, Malaysia	5
763	Histological changes in the heart and the proximal aorta in experimental diabetic rats fed with Piper sarmentsoum	Thent, Z. C.; Lin, T. S.; Das, S.; Zakaria, Z.	2012	African Journal of Traditional, Complementary and Alternative Medicines	Department of Anatomy, Universiti Kebangsaan Malaysia, Jalan Raja Muda Abd Aziz 50300, Kuala Lumpur, MalaysiaDepartment of Physiology, Universiti Kebangsaan Malaysia, Jalan Raja Muda Abd Aziz 50300, Kuala Lumpur, Malaysia	30
764	Effect of piper sarmentosum extract on the cardiovascular system of diabetic sprague-dawley rats: Electron microscopic study	Thent, Z. C.; Seong Lin, T.; Das, S.; Zakaria, Z.	2012	Evidence-based Complementary and Alternative Medicine	Department of Anatomy, Faculty of Medicine, Universiti Kebangsaan Malaysia, Jalan Raja Muda Abd Aziz, 50300 Kuala Lumpur, MalaysiaDepartment of Physiology, Faculty of Medicine, Universiti Kebangsaan Malaysia, Jalan Raja Muda Abd Aziz, 50300 Kuala Lumpur, Malaysia	13
765	Exogenous hydrogen sulfide (H 2 S) improves the endothelial and renal excretory functions in streptozotocin induced wky diabetic rats	ud Din Ahmad, F.; Sattar, M. A.; Rathore, H. A.; Abdullah, M. H.; Chia, T. Y.; Abrahim, Z. O.; Abdullah, N. A.; Johns, E. J.	2012	International Journal of Pharmaceutical Sciences	School of Pharmaceutical Sciences, Universiti Sains Malaysia, Minden, 11800 Penang, MalaysiaDepartment of Pharmacology, Faculty of Medicine, Universiti Malaya, Kuala Lumpur, MalaysiaDepartment of Physiology, Aras Windle, University College Cork, College Road, Cork, Ireland	3
766	Thorough laboratory evaluation of diabetic patient upon discharge; ketosis might remain unresolved	Usman, A.; Suleiman, A. K.; Sulaiman, S. A. S.; Khan, A. H.	2012	International Journal of Pharmacology	School of Pharmaceutical Sciences, Universiti Sains Malaysia, MalaysiaFaculty of Pharmacy, Department of Clinical Pharmacy, Princess Noura Bint Abdulrahman University, KSA, Saudi Arabia	0
767	Analysis of area under curve of PPG and its relation with HbA1c	Usman, S.; Mohamad Rozi, R.; Reaz, M. B. I.; Mohd Ali, M. A.	2012	IEEE	UTM Razak School and Advanced Technology, UTM Kuala Lumpur, MalaysiaDepartment of Electrical, Electronic and Systems Engineering, Universiti Kebangsaan Malaysia, Selangor, Malaysia	3
768	Managing diabetes during the Muslim fasting month of Ramadan	Velayudhan, M.	2012	Medical Journal of Malaysia	International Medical University, 12, Jalan Indah, Taman Sri Kenangan, Batu Pahat, Johor 83000, Malaysia	11
769	Association between serotonin transporter promoter polymorphisms and psychological distress in a diabetic population	Wilhelm, K.; Gillis, I.; Reddy, J.; Mitchell, P. B.; Campbell, L.; Dobson-Stone, C.; Pierce, K. D.; Schofield, P. R.	2012	Psychiatry Research	School of Psychiatry, Faculty of Medicine and the Black Dog Institute, University of New South Wales, Randwick, NSW 2031, AustraliaUrban Mental Health and Wellbeing Institute, St Vincent's Hospital, Faces in the Street, Sydney, NSW 2010, AustraliaDepartment of Psychiatry, Universiti Kebangsaan Malaysia, Kuala Lumpur, MalaysiaDiabetes Services, St. Vincent's Hospital, Sydney, NSW 2010, AustraliaSc…	10
770	Effectiveness of a colour coded HbA1c graphical record in improving diabetes control in people with type 2 diabetes: a randomized control trial	Wong, S. S.; Ng, C. J.; Liew, S. M.; Hussein, N.	2012	Diabetes Research and Clinical Practice	Department of Family Medicine, Faculty of Medicine, University Malaya, 50603 Kuala Lumpur, Malaysia. staliawong@yahoo.com	1
771	Chitosan and alginate nanoparticles as oral insulin carrier	Wong, T. W.; Mandal, U.; Shen, L. J.	2012	Patenting Nanomedicines: Legal Aspects, Intellectual Property and Grant Opportunities	Non-Destructive Biomedical and Pharmaceutical Research Centre, Universiti Teknologi MARA, Puncak Alam, Selangor, MalaysiaParticle Design Research Group, Faculty of Pharmacy, Universiti Teknologi MARA, Puncak Alam, Selangor, MalaysiaNIPER Ahmedabad, C/o. B. V., Patel Pharmaceutical Education and Research Development (PERD) Centre, Sarkhej-Gandhinagar Highway, Thaltej, Ahmedabad, Gujarat, IndiaNati…	2
772	Blood glucose lowering property of water in oral insulin-fed diabetic rats	Wong, T. W.; Sumiran, N.; Mohd Mokhtar, M. T.; Kadir, A.	2012	Pharmaceutical Biology	Faculty of Pharmacy, Particle Design Research Group, Universiti Teknologi MARA, 42300, Puncak Alam, Selangor, Malaysia	4
773	Male and female NOD mice differentially express peroxisome proliferator-activated receptors and pathogenic cytokines	Yaacob, N. S.; Goh, K. S. K.; Norazmi, M. N.	2012	Experimental and Toxicologic Pathology	School of Medical and Health Sciences, Universiti Sains Malaysia, 16150 Kubang Kerian, Kelantan, MalaysiaSchool of Health Sciences, Universiti Sains Malaysia, 16150 Kubang Kerian, Kelantan, Malaysia	2
774	Insulin response to a standardized meal improved in well controlled type 2 diabetes patients	Yahaya, N.; Win Mar, K. Y. I.; Mohd Noor, N.; Bebakar, W. M. W.	2012	International Medical Journal	Department of Medicine, School of Medical Sciences, Universiti Sains Malaysia, MalaysiaDepartment of Chemical Pathology, Universiti Sains Malaysia, MalaysiaDepartment of Family Medicine, Universiti Sains Malaysia, Malaysia	2
775	Antihyperglycemic effects of fermented and nonfermented mung bean extracts on alloxan-induced-diabetic mice	Yeap, S. K.; Mohd Ali, N.; Mohd Yusof, H.; Alitheen, N. B.; Beh, B. K.; Ho, W. Y.; Koh, S. P.; Long, K.	2012	Journal of Biomedicine and Biotechnology	Institute of Bioscience, Universiti Putra Malaysia, Selangor, 43400 Serdang, MalaysiaDepartment of Cell and Molecular Biology, Faculty of Biotechnology and Biomolecular Science, Universiti Putra Malaysia, Selangor, 43400 Serdang, MalaysiaDepartment of Bioprocess Technology, Faculty of Biotechnology and Biomolecular Science, Universiti Putra Malaysia, Selangor, 43400 Serdang, MalaysiaBiotechnology…	28
776	Foot sensation status of malay women with type 2 diabetes mellitus	Yong, Siew Ping; Sazlina, Kamaralzaman; Siti Balkis, Budin	2012	Jurnal Sains Kesihatan Malaysia	1.Universiti Kebangsaan Malaysia, Malaysia	0
777	Parameter addition in interaction of glucose and insulin for type 1 diabetes	Yusof, N. F. M.; Som, A. M.; Ibrehem, A. S.; Ali, S. A.	2012	IEEE	Faculty of Chemical Engineering, Universiti Teknologi MARA Shah Alam, 40450, Selangor, Malaysia	3
778	An effective and novel wavelet,neural network approach in classifying type 2 diabetics	Zainuddin, Z.; Ong, P.	2012	Neural Network World	School of Mathematical Sciences, Universiti Sains Malaysia, 11800 USM, Penang, Malaysia	9
779	Use Piper sarmentosum as an effective antidiabetic supplement in South East Asia: A review	Zar, C. T.; Teoh, S. L.; Das, S.; Zaiton, Z.; Farihah, H. S.	2012	Clinica Terapeutica	Departments of Anatomy, Faculty of Medicine, Universiti Kebangsaan Malaysia, Jalan Raja Muda Abd Aziz, 50300, Kuala Lumpur, MalaysiaDepartments of Physiology, Faculty of Medicine, Universiti Kebangsaan Malaysia, Jalan Raja Muda Abd Aziz, 50300, Kuala Lumpur, Malaysia	4
780	In vivo anti-hyperglycemic activity of saliva extract from the tropical leech Hirudinaria manillensis	Abdualkader, A. M.; Ghawi, A. M.; Alaama, M.; Awang, M.; Merzouk, A.	2013	Chinese Journal of Natural Medicines	Pharmaceutical Chemistry Department, Faculty of Pharmacy, International Islamic University Malaysia, 25200 Kuantan, Pahang, MalaysiaBasic Medical Science Department, Faculty of Pharmacy, International Islamic University Malaysia, 25200 Kuantan, Pahang, MalaysiaBiopep Solutions Inc., 235-11590 Cambie Road, Richmond, BC V6X 3Z5, Canada	10
781	Psychometric properties and osteoprotective behaviors among type 2 diabetic patients: Osteoporosis self-efficacy scale Malay version (OSES-M)	Abdulameer, S. A.; Syed Sulaiman, S. A.; Hassali, M. A.; Subramaniam, K.; Sahib, M. N.	2013	Osteoporosis International	Clinical Pharmacy Department, School of Pharmaceutical Sciences, Universiti Sains Malaysia, 11800 Minden-Penang, MalaysiaSocial and Administrative Pharmacy Department, School of Pharmaceutical Sciences, Universiti Sains Malaysia, 11800 Minden-Penang, MalaysiaDiabetes Out Patient Clinic, Penang General Hospital, 10900 Georgetown Penang, MalaysiaPharmaceutical Technology Department, School of Pharm…	6
782	Psychometric properties of osteoporosis knowledge tool and self-management behaviours among Malaysian type 2 diabetic patients	Abdulameer, S. A.; Syed Sulaiman, S. A.; Hassali, M. A. A.; Subramaniam, K.; Sahib, M. N.	2013	Journal of Community Health	Clinical Pharmacy Department, School of Pharmaceutical Sciences, Universiti Sains Malaysia, 11800 Minden-Penang, MalaysiaSocial and Administrative Pharmacy Department, School of Pharmaceutical Sciences, Universiti Sains Malaysia, 11800 Minden-Penang, MalaysiaDiabetes Out Patient Clinic, Penang General Hospital, 10900 Penang, MalaysiaPharmaceutical Technology Department, School of Pharmaceutical S…	17
783	Bacteria classification using electronic nose for diabetic wound monitoring	Abdullah, A. A.; Yusuf, N.; Zakaria, A.; Iqbal Omar, M.; Md Shakaff, A. Y.; Adom, A. H.; Kamarudin, L. M.; Juan, Y. E.; Othman, A.; Yassin, M. S.	2013	Mechatronics and Control Engineering	Center of Excellent for Advanced Sensor Technology (CEASTech), Universiti Malaysia Perlis (UniMAP), 02600 Jejawi, Perlis, MalaysiaHospital Tuanku Fauziah (HTF), Jalan Kolam, 01000 Kangar, Perlis, Malaysia	8
784	Factors influencing insulin acceptance among type 2 diabetes mellitus patients in a primary care clinic: A qualitative exploration	Abu Hassan, H.; Tohid, H.; Mohd Amin, R.; Long Bidin, M. B.; Muthupalaniappen, L.; Omar, K.	2013	BMC Family Practice	Primary Care Medicine Discipline, Universiti Teknologi MARA (UiTM), Shah Alam, Selangor 40450, MalaysiaDepartment of Family Medicine, Universiti Kebangsaan Malaysia Medical Centre, JalanYaacob Latiff, Bandar Tun Razak, 56000 Cheras, Kuala Lumpur, MalaysiaFaculty of Medicine and Health Science, Universiti Sultan Zainal Abidin (UniSZA), Kota Campus, Jalan Sultan Mahmud, Kuala Terengganu, Terengganu…	49
785	Evaluation of the association of plasma pentraxin 3 levels with type 2 diabetes and diabetic nephropathy in a malay population	Abu Seman, N.; Witasp, A.; Wan Mohamud, W. N.; Anderstam, B.; Brismar, K.; Stenvinkel, P.; Gu, H. F.	2013	Journal of Diabetes Research	Department of Molecular Medicine and Surgery, Karolinska University Hospital, Solna, Karolinska Institutet, SE-17176 Stockholm, SwedenCardiovascular, Diabetes and Nutrition Research Centre, Institute for Medical Research, Jalan Pahang, 50588 Kuala Lumpur, MalaysiaCenter for Molecular Medicine, Karolinska Institutet, SE-17176 Stockholm, SwedenDepartment of Clinical Science, Intervention and Techno…	14
786	Knowledge of diabetes and lifestyle behaviour amongst indigenous population in peninsular Malaysia	Ahmad, B.; Khalid, B. A. K.; Quek, K. F.; Zaini, A.; Phipps, M. E.	2013	Medical Journal of Malaysia	Monash University Sunway Campus, School of Medicine and Health Sciences, Jalan Lagoon Selatan, Bandar Sunway Petaling Jaya, Selangor DE 46150, Malaysia	6
787	Male and female differences in the high density lipoprotein (HDL) and progression of diabetic disease in coronary heart disease patients	Ahmad, W. M. A. W.; Aleng, N. A.; Halim, N. A.	2013	Applied Mathematical Sciences	Department of Mathematics, Faculty of Science and Technology, Universiti Malaysia Terengganu (UMT), 21030 Kuala Terengganu, Terengganu, Malaysia	3
788	The relevant intervention strategies for improving medication adherence of diabetic patients	Akoi, Cliffton; Md. Mizanur, Rahman; Mohd Syafiq, Abdullah	2013	International Journal of Public Health Research	Universiti Malaysia Sarawak, Malaysia, Universiti Kuala Lumpur Royal College of Medicine Perak, Malaysia	0
789	Prevalence of oral mucosal lesions in patients with type 2 diabetes attending hospital Universiti Sains Malaysia	Al Maweri, S. A. A.; Ismail, N. M.; Ismail, A. R.; Al-Ghashm, A.	2013	Malaysian Journal of Medical Sciences	Department of Oral Medicine and Periodontology, Sana'a University, P.O. Box 12721, Sana'a, YemenDepartment of Community Dentistry, Melaka Manipal Medical College, Jalan Batu Hampar, 75150 Melaka, Malaysia	27
790	Histopathological and biochemical effects of Allium sativum oil administration on type 1 diabetic rats	Alashkham, F. A.; Osman, M. T.; Adnan, A.; Bakar, N. S.	2013	Research Journal of Pharmaceutical, Biological and Chemical Sciences	Centre of Pathology, Diagnostic and Research Laboratories, Faculty of Medicine, University Technology MARA (UiTM) - Sg. Buloh Campus, 47000 Sg Buloh, Selangor, Malaysia	3
791	Hypoglycemic and anti-hyperglycemic study of Gynura procumbens leaf extracts	Algariri, K.; Meng, K. Y.; Atangwho, I. J.; Asmawi, M. Z.; Sadikun, A.; Murugaiyah, V.; Ismail, N.	2013	Asian Pacific Journal of Tropical Biomedicine	School of Pharmaceutical Sciences, Universiti Sains Malaysia, 11800 Penang, MalaysiaDepartment of Biochemistry, College of Medical Sciences, University of Calabar, P. M. B. 1115, Calabar, Nigeria	50
792	In vitro and in vivo effects of standardized extract and fractions of Phaleria macrocarpa fruits pericarp on lead carbohydrate digesting enzymes	Ali, R. B.; Atangwho, I. J.; Kuar, N.; Ahmad, M.; Mahmud, R.; Asmawi, M. Z.	2013	BMC Complementary and Alternative Medicine	School of Pharmaceutical Sciences, Universiti Sains Malaysia, Minden 11800, Penang, MalaysiaDepartment of Biochemistry, College of Medical Sciences, University of Calabar, P. M. B. 1115, Calabar, Nigeria	36
793	Risk factors of gestational diabetes mellitus in the refugee population in Gaza Strip: A case-control study	Alkasseh, A. S. M.; Zaki, N. M.; Aljeesh, Y. I.; Soon, L. K.	2013	Eastern Mediterranean Health Journal	School of Health Sciences, Universiti Sains Malaysia, 16150 Kubang Kerian, Kota Bharu, Kelantan, MalaysiaDepartment of Obstetrics andGynecology, School of Medical Sciences, Universiti Sains Malaysia, 16150 Kubang Kerian, Kota Bharu, Kelantan, MalaysiaDepartment of NursingCollege, Islamic University, Gaza, Palestine	4
794	In vitro antioxidant, PTP-1B inhibitory effects and in vivo hypoglycemic potential of selected medicinal plants	Arya, A.; Looi, C. Y.; Wong, W. F.; Noordm, M. I.; Nyamathulla, S.; Mustafa, M. R.; Ali Mohd, M.	2013	International Journal of Pharmacology	Department of Pharmacology, University of Malaya, Kuala Lumpur, 50603, MalaysiaDepartment of Pharmacy, University of Malaya, Kuala Lumpur, 50603, MalaysiaDepartment of Medical Microbiology, University of Malaya, Kuala Lumpur, 50603, Malaysia	13
795	A randomized placebo-controlled trial of alphacalcidol on the preservation of beta cell function in children with recent onset type 1 diabetes	Ataie-Jafari, A.; Loke, S. C.; Rahmat, A. B.; Larijani, B.; Abbasi, F.; Leow, M. K. S.; Yassin, Z.	2013	Clinical Nutrition	Endocrinology and Metabolism Research Center (EMRC), Tehran University of Medical Sciences, Teheran, IranFaculty of Medicine and Health Sciences (FMHS), Universiti Putra Malaysia, 43400 Serdang, Selangor Darul Ehsan, MalaysiaInstitute of Gerontology (IG), Universiti Putra Malaysia, 43400 Serdang, Selangor Darul Ehsan, MalaysiaSingapore Institute for Clinical Sciences (SICS), SingaporeTan Tock Sen…	20
796	Antioxidant versus anti-diabetic properties of leaves from Vernonia amygdalina Del. growing in Malaysia	Atangwho, I. J.; Egbung, G. E.; Ahmad, M.; Yam, M. F.; Asmawi, M. Z.	2013	Food Chemistry	School of Pharmaceutical Sciences, Universiti Sains Malaysia, 11800 Penang, MalaysiaDepartment of Biochemistry, College of Medical Sciences, University of Calabar, P. M. B. 1115, Calabar, Nigeria	40
797	A new blood vessel extraction technique using edge enhancement and object classification	Badsha, S.; Reza, A. W.; Tan, K. G.; Dimyati, K.	2013	Journal of Digital Imaging	Faculty of Engineering, Department of Electrical Engineering, University of Malaya, 50603 Kuala Lumpur, MalaysiaFaculty of Engineering and Technology, Multimedia University, Jalan Ayer Keroh Lama, Bukit Beruang, 75450 Melaka, MalaysiaDepartment of Electrical and Electronic Engineering, Faculty of Engineering, National Defence University of Malaysia, 57000 Kuala Lumpur, Malaysia	24
798	Cardiovascular pleiotropic actions of DPP-4 inhibitors: A step at the cutting edge in understanding their additional therapeutic potentials	Balakumar, P.; Dhanaraj, S. A.	2013	Cellular Signalling	Pharmacology Unit, Faculty of Pharmacy, AIMST University, Semeling, 08100 Bedong, Kedah Darul Aman, MalaysiaPharmaceutical Technology Unit, Faculty of Pharmacy, AIMST University, Semeling, 08100 Bedong, Kedah Darul Aman, Malaysia	25
799	Medical nutrition therapy administered by a dietitian yields favourable diabetes outcomes in individual with type 2 diabetes mellitus	Barakatun Nisak, M. Y.; Ruzita, A. T.; Norimah, A. K.; Nor Azmi, K.	2013	Medical Journal of Malaysia	Department of Nutrition and Dietetics, Faculty of Medicine and Health Sciences, Universiti Putra Malaysia, Serdang, Selangor, MalaysiaDepartment of Nutrition and Dietetics, Faculty of Allied Health Sciences, Kuala Lumpur, MalaysiaDepartment of Medicine, Faculty of Medicine, Universiti Kebangsaan Malaysia, Kuala Lumpur, Malaysia	24
800	Topical insulin for healing of diabetic epithelial defects?: A retrospective review of corneal debridement during vitreoretinal surgery in Malaysian patients	Bastion, M. L. C.; Ling, K. P.	2013	Medical Journal of Malaysia	Universiti Kebangsaan Malaysia, Ophthalmology, Department of Ophthalmology, Hospital UKM, Jalan Yaacob Latif, Bandar Tun Razak, 56000 Kuala Lumpur, Wilayah Persekutuan, Malaysia	5
801	Dietary patterns and the risk of type 2 diabetes in overweight and obese individuals	Bauer, F.; Beulens, J. W. J.; Van Der A, D. L.; Wijmenga, C.; Grobbee, D. E.; Spijkerman, A. M. W.; Van Der Schouw, Y. T.; Onland-Moret, N. C.	2013	European Journal of Nutrition	Julius Center for Health Sciences and Primary Care, University Medical Center Utrecht, Mailbox: Str. 6.131, 3508 GA Utrecht, NetherlandsComplex Genetics Section, Department of Medical Genetics-DBG, University Medical Center Utrecht, Utrecht, NetherlandsCenter for Nutrition and Health, National Institute for Public Health and the Environment, Bilthoven, NetherlandsUniversity of Groningen, Universi…	36
802	Safety and effectiveness of insulin aspart in type 2 diabetic patients: Results from the ASEAN cohort of the A 1 chieve study	Bebakar, W. M. W.; Lim-Abrahan, M. A.; Jain, A. B.; Seah, D.; Soewondo, P.	2013	Diabetes Research and Clinical Practice	Universiti Sains Malaysia, 16150 Kubang Kerian, Kota Bharu, Kelantan, MalaysiaUniversity of the Philippines College of Medicine, Manila, PhilippinesNovo Nordisk Pharma Malaysia Sdn Bhd, Kuala Lumpur, MalaysiaNational Healthcare Group Polyclinics, SingaporeUniversity of Indonesia, Jakarta, Indonesia	7
803	Effect of chemical enhancers on the release of glipizide in a matrix dispersion transdermal system	Behin, S.; Fels; Nair, R. S.; Punitha, I. S. R.	2013	Asian Journal of Pharmaceutical and Clinical Research	Department of Pharmaceutics, Shree Devi college of Pharmacy, Airport Road, Kenjar, Mangalore, Karnataka, IndiaDepartment of Pharmaceutics, Nirmala College of Pharmacy, Muvattupuzha, Ernakulam, Kerala, IndiaUCSI University, Kuala Lumpur, MalaysiaDepartment of Pharmacognosy, Shree Devi college of Pharmacy, Airport Road, Kenjar, Mangalore, Karnataka, India	0
804	Hollow fiber liquid phase microextraction with in situ derivatization for the determination of trace amounts of metformin hydrochloride (anti-diabetic drug) in biological fluids	Ben-Hander, G. M.; Makahleh, A.; Saad, B.; Saleh, M. I.	2013	Journal of Chromatography B: Analytical Technologies in the Biomedical and Life Sciences	School of Chemical Sciences, Universiti Sains Malaysia, 11800 Penang, MalaysiaDoping Control Center, Universiti Sains Malaysia, 11800 Penang, Minden, Malaysia	13
805	Immunity, environmental and genetic factors induced type 1 diabetes mellitus	Berwary, N. J. A.; Abdul-Majid, F. A.; Hamdan, S.; Khangholi, S.; Waheda, N. E.	2013	World Applied Sciences Journal	Department of Bioscience, Universiti Teknologi Malaysia, 81310 Johor Bahru, Johor, MalaysiaDepartment of Bioprocess Engineering, Universiti Teknologi Malaysia, 81310 Johor Bahru, Johor, MalaysiaCollege of Medicine, Hawler Medical University, Erbil, IraqInstitute of Bioproduct Development, Universiti Teknologi Malaysia, 81310 Johor Bahru, Johor, Malaysia	1
806	Type 1 diabetes mellitus (T1DM): Induced by environmental, genetic and immunity factors	Berwary, N. J. A.; Abdul-Majid, F. A.; Hamdan, S.; Khangholi, S.; Waheda, N. E.	2013	Life Science Journal	Department of Bioscience, Universiti Teknologi Malaysia, 81310 Johor Bahru, Johor, MalaysiaBioprocess Engineering Department, UniversitiTeknologi Malaysia, 81310 Johor Bahru, Johor, MalaysiaCollege of Medicine, Hawler Medical University, Erbil, IraqInstitute of BioproductDevelopment, Universiti Teknologi Malaysia, 81310 Johor Bahru, Johor, Malaysia	0
807	Viruses induce type 1 diabetes mellitus in the presence of HLA-DR3, DR4 genes	Berwary, N. J. A.; Majid, F. A. A.; Hamdan, S.; Khangholi, S.; Waheda, N. E.	2013	Middle East Journal of Scientific Research	Department of Bioscience, Faculty of Biosciences and Medical Engineering, University Technology Malaysia, 81310 Johor Bahru, MalaysiaBioprocess Engineering Department, Faculty of Chemical Engineering, University Technology Malaysia, 81310 Johor Bahru, MalaysiaCollege of Medicine, Hawler Medical University, Erbil, IraqInstitute of Byproduct Developments, University Technology Malaysia, 81310 Johor…	0
808	Effect of Isoflavone rich Soya seed extract on glucose utilization and endurance capacity in diabetic rat	Bhattamisra, S. K.; Mohapatra, L.; Panda, B. P.; Parida, S.	2013	Diabetologia Croatica	Department of Pharmacology, Roland Institute of Pharmaceutical Sciences, Khodasingi, Berhampur-760 010, Odisha, IndiaPharmaceutical Biotechnology Laboratory, Jamia Hamdard, Hamdard University, Hamdard Nagar, New Delhi-110 062, IndiaDepartment of Pharmaceutical Chemistry, College of Pharmaceutical Sciences, Mahuda, Berhampur-760002, Odisha, IndiaAsia Metropolitan University, Cheras-43200, Selangor…	6
809	Anti-diabetes activity of Acacia farnesiana (L.) willd in alloxan diabetic rats	Bino Kingsley, R.; Aravinth Vijay Jesuraj, S.; Brindha, P.; Subramoniam, A.; Atif, M.	2013	International Journal of PharmTech Research	Sastra University, Thanjavur, IndiaAllianze University college of Medical Sciences Waziria Medical square, Jalan Bertam 2, 13200 KepalaBatas, Pulau pinang, MalaysiaTropical Botanic Garden and Research Institute, Palode, Thiruvananthapuram-695 562, IndiaSchool of Pharmaceutical Sciences, Universiti Sains Malaysia, Penang, Malaysia	4
810	Evaluation of smoking status among diabetes patients in the state of Penang, Malaysia	Blebil, A. Q.; Sulaiman, S. A.; Hassali, M. A.; Dujaili, J. A.; Subramaniam, K.; Aziz, N. A.	2013	Tropical Journal of Pharmaceutical Research	Discipline of Clinical Pharmacy, Universiti Sains Malaysia, 11800 Penang, MalaysiaDiscipline of Social and Administrative Pharmacy, School of Pharmaceutical Sciences, Universiti Sains Malaysia, 11800 Penang, MalaysiaDepartemnt of Outpatient Clinic, Penang General Hospital, Jalan Residensi, 10990 Penang, MalaysiaDepartment of Endocrinology and Diabetes, Penang General Hospital, Jalan Residensi, 10…	2
811	Psidium guajava fruit peel extract reduces oxidative stress of pancreas in streptozotocin-induced diabetic rats	Budin, S. B.; Ismail, H.; Chong, P. L.	2013	Sains Malaysiana	School of Diagnostic and Applied Health Sciences, Faculty of Health Sciences, Universiti Kebangsaan Malaysia, Jalan Raja Muda Abdul Aziz, 50300, Kuala Lumpur, Malaysia	10
812	The association between self-care practices, HbA1c and quality of life for type 1 DM in children and adolescents	Bujang, M. A.; Supramaniam, P.; Haniff, J.; Muninathan, P.; Jalaludin, M. Y.; Zain, F. M.; Hua, J. H. Y.	2013	International Medical Journal	Biostatistics Unit, Clinical Research Centre, Ministry of Health Malaysia, MalaysiaClinical Epidemiology Unit, Clinical Research Centre, Ministry of Health Malaysia, MalaysiaPaediatric Department, Universiti Malaya Medical Center, Kuala Lumpur, MalaysiaPaediatric Department, Putrajaya Hospital, Ministy of Health, Malaysia	5
813	Non-alcoholic fatty liver disease in diabetics - prevalence and predictive factors in a multiracial hospital clinic population in Malaysia	Chan, W. K.; Tan, A. T. B.; Vethakkan, S. R.; Tah, P. C.; Vijayananthan, A.; Goh, K. L.	2013	Journal of Gastroenterology and Hepatology (Australia)	Gastroenterology and Hepatology Unit, Gastrointestinal Endoscopy Unit, Department of Medicine, University of Malaya, Kuala Lumpur, MalaysiaEndocrinology Unit, Department of Medicine, University of Malaya, Kuala Lumpur, MalaysiaDepartment of Bio-Medical Imaging, Faculty of Medicine, University of Malaya, Kuala Lumpur, MalaysiaDepartment of Dietetics, University of Malaya Medical Centre, Kuala Lump…	44
814	Polysaccharides-rich extract of Ganoderma lucidum (M.A. Curtis:Fr.) P. Karst accelerates wound healing in streptozotocin-induced diabetic rats	Cheng, P. G.; Phan, C. W.; Sabaratnam, V.; Abdullah, N.; Abdulla, M. A.; Kuppusamy, U. R.	2013	Evidence-based Complementary and Alternative Medicine	Mushroom Research Centre, University of Malaya, 50603 Kuala Lumpur, MalaysiaInstitute of Biological Sciences, Faculty of Science, University of Malaya, 50603 Kuala Lumpur, MalaysiaDepartment of Biomedical Science, Faculty of Medicine, University of Malaya, 50603 Kuala Lumpur, Malaysia	31
815	Poor glycemic control in younger women attending Malaysian public primary care clinics: Findings from adults diabetes control and management registry	Cheong, A. T.; Lee, P. Y.; Sazlina, S. G.; Mohamad Adam, B.; Chew, B. H.; Mastura, I.; Jamaiyah, H.; Syed Alwi, S. A. R.; Sri Wahyu, T.; Nafiza, M. N.	2013	BMC Family Practice	Department of Family Medicine, Faculty of Medicine and Health Sciences, Universiti Putra Malaysia, Serdang, Selangor 43400, MalaysiaBiostatistics Unit, MMA House, Jalan Pahang, Kuala Lumpur 50586, MalaysiaSeremban 2 Health Clinic, Jalan S2 A2 Seremban 2, Seremban 70300, Negeri Sembilan, MalaysiaDepartment of Family Medicine, Faculty of Medicine and Health Sciences, Universiti Malaysia Sarawak, Lo…	8
816	Metformin: A differential diagnosis for weight loss, altered bowel habits and B12 deficiency anemia in an elderly diabetic	Cheong, B.	2013	Medical Journal of Malaysia	Hospital Raja Permaisuri Bainun, Ipoh, Medicine, Jalan Hospital, Ipoh, Perak 30990, Malaysia	6
817	Optimal BMI cut-off values for predicting diabetes, hypertension and hypercholesterolaemia in a multi-ethnic population	Cheong, K. C.; Yusoff, A. F.; Ghazali, S. M.; Lim, K. H.; Selvarajah, S.; Haniff, J.; Khor, G. L.; Shahar, S.; Rahman, J. A.; Zainuddin, A. A.; Mustafa, A. N.	2013	Public Health Nutrition	Epidemiology and Biostatistics Unit, Institute for Medical Research, 50588 Kuala Lumpur, MalaysiaInstitute for Public Health, Ministry of Health, Kuala Lumpur, MalaysiaClinical Epidemiology Unit, Clinical Research Centre, Ministry of Health, Kuala Lumpur, MalaysiaDepartment of Nutrition and Dietetics, International Medical University, Bukit Jalil, Kuala Lumpur, MalaysiaDepartment of Nutrition and…	27
818	Comparing the disease profiles of adult patients with type 2 diabetes mellitus attending four public health care facilities in Malaysia	Chew, B. H.; Mastura, I.; Bujang, M. A.	2013	Malaysian Family Physician	Department of Family Medicine, Universiti Putra Malaysia, 43400 Serdang, Selangor, MalaysiaKlinik Kesihatan Seremban, 2, Seremban, Negeri Sembilan, MalaysiaClinical Research Centre, Hospital Kuala Lumpur, Malaysia	4
819	Age â‰¥60years was an independent risk factor for diabetes-related complications despite good control of cardiovascular risk factors in patients with type 2 diabetes mellitus	Chew, B. H.; Shariff Ghazali, S.; Ismail, M.; Haniff, J.; Bujang, M. A.	2013	Experimental Gerontology	Department of Family Medicine, Faculty of Medicine and Health Sciences, Universiti Putra Malaysia, MalaysiaKlinik Kesihatan Seremban 2, Seremban, Negeri Sembilan, MalaysiaClinical Research Centre, Hospital Kuala Lumpur, Malaysia	41
820	Type 2 diabetes mellitus patient profiles, diseases control and complications at four public health facilities- A cross-sectional study based on the Adult Diabetes Control and Management (ADCM) registry 2009	Chew, B. H.; Shariff-Ghazali, S.; Lee, P. Y.; Cheong, A. T.; Mastura, I.; Haniff, J.; Bujang, M. A.; Taher, S. W.; Mustapha, F. I.	2013	Medical Journal of Malaysia	Department of Family Medicine, Universiti Putra Malaysia, Serdang, Selangor, MalaysiaInstitute of Gerontology, Universiti Putra Malaysia, Serdang, Selangor, MalaysiaSeremban 2 Health Clinic, Seremban, Negeri Sembilan, MalaysiaClinical Research Centre, Hospital Kuala Lumpur, MalaysiaBandar Sungai Petani Health Clinic, Sungai Petani, Kedah, MalaysiaDisease Control Division, Ministry of Health Malay…	10
821	Effect of ethnicity, dietary intake and physical activity on plasma adiponectin concentrations among malaysian patients with type 2 diabetes mellitus	Chin, K. H.; Sathyasurya, D. R.; Saad, H. A.; Mohamed, H. J. B. J.	2013	International Journal of Endocrinology and Metabolism	Nutrition Program, School of Health Sciences, University Sains Malaysia, MalaysiaDepartment of Nutrition and Dietetics, Faculty of Medicine and Health Sciences, University Putra Malaysia, Malaysia	7
822	Complementary alternative medicine use among patients with type 2 diabetes mellitus in the primary care setting: A cross-sectional study in Malaysia	Ching, S. M.; Zakaria, Z. A.; Paimin, F.; Jalalian, M.	2013	BMC Complementary and Alternative Medicine	Department of Family Medicine, Faculty of Medicine and Health Sciences, Universiti Putra Malaysia, Serdang, Selangor 43400, MalaysiaDepartment of Biomedical Science, Faculty of Medicine and Health Sciences, Universiti Putra Malaysia, Serdang, Selangor 43400, MalaysiaFamily medicine specialist, Klinik Kesihatan Salak, Sepang, Malaysia	71
823	Ensemble selection for feature-based classification of diabetic maculopathy images	Chowriappa, P.; Dua, S.; Rajendra Acharya, U.; Muthu Rama Krishnan, M.	2013	Computers in Biology and Medicine	Department of Computer Science, Louisiana Tech University, Ruston, LA 71272, United StatesDepartment of Electronics and Computer Engineering, Ngee Ann Polytechnic, Singapore 599489, SingaporeDepartment of Biomedical Engineering, Faculty of Engineering, University of Malaya, Kuala Lumpur 50603, Malaysia	24
824	CYP2E1 level in peripheral lymphocytes correlates with early pathogenesis of diabetic nephropathy	Christina, G. Y.; Zaini, A.; Othman, I.	2013	Biomedical Research (India)	Jeffery Cheah School of Medicine and Health Sciences, Monash University, Sunway Campus, Pesiaran Lagoon Selatan, 46150, Bandar Sunway, Selangor, Malaysia	1
825	Pharmacological potentials of Ficus racemosa - a review	Deep, P.; Singh, K. A.; Ansari, M. T.; Raghav, P.	2013	International Journal of Pharmaceutical Sciences Review and Research	Amity Institute of Pharmacy, Amity University Uttar Pradesh (Lucknow Campus), IndiaRoyal College of Medicine, University Kuala Lumpur, Ipoh, Perak Darul Ridzwan, MalaysiaAgra Public Pharmacy College, Agra, India	9
826	Common carotid intima-media thickness does not add to Framingham risk score in individuals with diabetes mellitus: The USE-IMT initiative	Den Ruijter, H. M.; Peters, S. A. E.; Groenewegen, K. A.; Anderson, T. J.; Britton, A. R.; Dekker, J. M.; EngstrÃ¶m, G.; Eijkemans, M. J.; Evans, G. W.; De Graaf, J.; Grobbee, D. E.; Hedblad, B.; Hofman, A.; Holewijn, S.; Ikeda, A.; Kavousi, M.; Kitagawa, K.; Kitamura, A.; Koffijberg, H.; Ikram, M. A.; Lonn, E. M.; Lorenz, M. W.; Mathiesen, E. B.; Nijpels, G.; Okazaki, S.; O'Leary, D. H.; Polak, …	2013	Diabetologia	Julius Center for Health Sciences and Primary Care, University Medical Center Utrecht, Heidelberglaan 100, 3584 CX Utrecht, NetherlandsDepartment of Experimental Cardiology, University Medical Center Utrecht, Utrecht, NetherlandsDepartment of Cardiac Sciences, Libin Cardiovascular Institute of Alberta, University of Calgary, AB, CanadaDepartment of Epidemiology, Public Health University College L…	44
827	Effect of Traditional Chinese Medicine Complex for diabetes (TCM-Dâ„¢) on experimentally induced diabetic mice	Donald Koh Fook, Chen; Joon Wah, Mak; Soo Shen, Ooi; Kok Fee, Mak; Kwai Hoe, Chong	2013	International e-Journal of Science, Medicine & Education	1.International Medical University, Malaysia2.International Medical University, Malaysia3.International Medical University, Malaysia4.SEGi University Malaysia, Malaysia5.International Medical University, Malaysia	0
828	Population pharmacokinetics of metformin in healthy subjects and patients with type 2 diabetes mellitus: Simulation of doses according to renal function	Duong, J. K.; Kumar, S. S.; Kirkpatrick, C. M.; Greenup, L. C.; Arora, M.; Lee, T. C.; Timmins, P.; Graham, G. G.; Furlong, T. J.; Greenfield, J. R.; Williams, K. M.; Day, R. O.	2013	Clinical Pharmacokinetics	School of Medical Sciences, University of New South Wales, Kensington, Sydney, NSW, AustraliaDepartment of Clinical Pharmacology and Toxicology, Level 2 Xavier Building, St Vincent's Hospital, 390 Victoria Street, Sydney, NSW 2010, AustraliaCentre for Medicine Use and Safety, Monash University Parkville, Melbourne, VIC, AustraliaUniversiti Sains Malaysia, Penang, MalaysiaBristol-Myers Squibb, Dru…	76
829	Ethnobotanical survey of medicinal plants used for the treatment of diabetes in Manisa, Turkey	Durmuskahya, C.; Ã–ztÃ¼rk, M.	2013	Sains Malaysiana	Department of Biology, Education Faculty, Celal Bayar University, Demirci, Manisa, TurkeyFaculty of Forestry, Universiti Putra Malaysia, 43400 Serdang, Selangor, MalaysiaBotany Dept. Ege Science Faculty, Ege University, 35 Bornova, Izmir, Turkey	21
830	Comparative evaluation of the antidiabetic effects of different parts of cassia fistula linn, a southeast asian plant	Einstein, J. W.; Mohd Rais, M.; Mohd, M. A.	2013	Journal of Chemistry	Department of Pharmacology, Faculty of Medicine, University of Malaya, 50603 Kuala Lumpur, Malaysia	15
831	Analysis of Gln223Agr polymorphism of Leptin Receptor gene in type II diabetic mellitus subjects among Malaysians	Etemad, A.; Ramachandran, V.; Pishva, S. R.; Heidari, F.; Aziz, A. F. A.; Yusof, A. K. M.; Pei, C. P.; Ismail, P.	2013	International Journal of Molecular Sciences	Genetic Research Group, Department of Biomedical Science, Universiti Putra Malaysia, Serdang, Selangor 43400, MalaysiaInstitute of Gerontology, Universiti Putra Malaysia, Serdang, Selangor 43400, MalaysiaDepartment of Medicine, Universiti Putra Malaysia, Serdang, Selangor 43400, MalaysiaDepartment of Cardiology, National Heart Institute, Kuala Lumpur, Selangor 50400, MalaysiaDepartment of Biomedi…	25
832	Bilateral diabetic Charcot foot	Fauzi, A. A.; Yang, C. T.	2013	Australian Family Physician	Department of Rehabilitation Medicine, Faculty of Medicine, University of Malaya, Kuala Lumpur, Malaysia	3
833	The influence of fenofibrate on lipid profile, endothelial dysfunction, and inflammatory markers in type 2 diabetes mellitus patients with typical and mixed dyslipidemia	Ghani, R. A.; Yaakob, I. B.; Wahab, N. A.; Zainudin, S.; Mustafa, N.; Sukor, N.; Wan Mohamud, W. N.; Kadir, K. A.; Kamaruddin, N. A.	2013	Journal of Clinical Lipidology	Department of Medicine, Universiti Kebangsaan Malaysia, Kuala Lumpur, MalaysiaNational Heart Institute, Kuala Lumpur, MalaysiaInstitute of Medical Research, Kuala Lumpur, MalaysiaDepartment of Medicine, Monash University, Johor Bahru, Johor, Malaysia	17
834	Tissue response of type 2 diabetics towards non-surgical periodontal therapy: a retrospective, comparative study with non-diabetics - a preliminary investigation	Goh, Y. C.; Lau, S. L.; Ramanathan, A.; Swaminathan, D.	2013	Annals of Dentistry	1.University of Malaya, Malaysia	0
835	Impact of the hypoxia-inducible factor-1 Î± (HIF1A) Pro582Ser polymorphism on diabetes nephropathy	Gu, H. F.; Zheng, X.; Seman, N. A.; Gu, T.; Botusan, I. R.; Sunkari, V. G.; Lokman, E. F.; Brismar, K.; Catrina, S. B.	2013	Diabetes Care	Department of Molecular Medicine and Surgery, Rolf Luft Research Center for Diabetes and Endocrinology, Karolinska University Hospital, Stockholm, SwedenCardiovas-cular, Diabetes and Nutrition Research Centre, Institute for Medical Research, Kuala Lumpur, Malaysia	29
836	Non-invasive contrast enhancement for retinal fundus imaging	Hani, A. F. M.; Soomro, T. A.; Fayee, I.	2013	IEEE	Centre for Intelligent Signal and Imaging Research, Universiti Teknologi PETRONAS, 31750 Tronoh, Malaysia	5
837	On the TRAIL of obesity and diabetes	Harith, H. H.; Morris, M. J.; Kavurma, M. M.	2013	Trends in Endocrinology and Metabolism	Centre for Vascular Research, School of Medical Sciences, University of New South Wales, Sydney, NSW 2052, AustraliaSchool of Medical Sciences, University of New South Wales, Sydney, NSW 2052, AustraliaDepartment of Biomedical Sciences, Faculty of Medicine and Health Sciences, Universiti Putra Malaysia, Serdang, 43400, Malaysia	26
838	Pregnancy complications, mental health-related problems and type 2 diabetes mellitus in Malaysian women	Hasan, S. S.; Thiruchelvam, K.; Ahmed, S. I.; Clavarino, A. M.; Mamun, A. A.; Kairuz, T.	2013	Diabetes and Metabolic Syndrome: Clinical Research and Reviews	University of Queensland, 20 Cornwall Street, Woolloongabba, QLD 4102, AustraliaInternational Medical University, Jalan Jalil Perkasa 19, 57000 Bukit Jalil, Kuala Lumur, MalaysiaUniversity of Queensland, Herston Road, Herston, QLD 4006, Australia	6
839	Comparison of clinical and textural approach for Diabetic Retinopathy grading	Hashim, M. F.; Hashim, S. Z. M.	2013	IEEE	Faculty of Computer Science and Information System, Universiti Teknologi Malaysia, UTM Skudai, 81310 Johor, MalaysiaSoft Computing Research Group, Universiti Teknologi Malaysia, UTM Skudai, 81310 Johor, Malaysia	1
840	Automated optic disc removal in fundus images using iterative heuristics and morphological operations	Hassan, H. A.; Tahir, N. M.; Yassin, I.; Zabidi, A.; Yahaya, C. H. C.; Shafie, S. M.	2013	IEEE	Faculty of Electrical Engineering, Universiti Teknologi MARA, Shah Alam, Selangor, MalaysiaOPTIMAX Eye Specialist Centre Sdn Bhd, Jln Tun Dr Ismail, 70200 Seremban, N.Sembilan, Malaysia	2
841	Hospital-acquired Clostridium difficile infection among patients with type 2 diabetes mellitus in acute medical wards	Hassan, S. A.; Rahman, R. A.; Huda, N.; Wan Bebakar, W. M.; Lee, Y. Y.	2013	Journal of the Royal College of Physicians of Edinburgh	Department of Medical Microbiology and Parasitology, Universiti Sains Malaysia, Kota Bahru, Kelantan, MalaysiaDepartment of Medicine, School of Medical Sciences, Universiti Sains Malaysia, Kota Bahru, Kelantan, Malaysia	13
842	Blunted endogenous GABA-mediated inhibition in the hypothalamic paraventricular nucleus of rats with streptozotocin-induced diabetes	Hassan, Z.; Sattar, M. Z.; Suhaimi, F. W.; Yusoff, N. H.; Abdulla, M. H.; Yusof, A. P.; Johns, E. J.	2013	Acta Neurol Belg	Centre for Drug Research, Universiti Sains Malaysia, 11800, Georgetown, Penang, Malaysia. zurina_hassan@hotmail.com	4
843	Evidence for non-communicable diseases: Analysis of Cochrane reviews and randomised trials by World Bank classification	Heneghan, C.; Blacklock, C.; Perera, R.; Davis, R.; Banerjee, A.; Gill, P.; Liew, S.; Chamas, L.; Hernandez, J.; Mahtani, K.; Hayward, G.; Harrison, S.; Lasserson, D.; Mickan, S.; Sellers, C.; Carnes, D.; Homer, K.; Steed, L.; Ross, J.; Denny, N.; Goyder, C.; Thompson, M.; Ward, A.	2013	BMJ Open	Department of Primary Care Health Sciences, University of Oxford, Oxford, United KingdomDepartment of Cardiology, University of Birmingham, Birmingham, United KingdomDepartment of Primary Care Medicine, Julius Center, University of Malaya, Malaya, MalaysiaOxford Centre for Diabetes, Endocrinology and Metabolism, University of Oxford, Oxford, United KingdomCentre for Primary Care and Public Health…	24
844	Prevalence of metabolic syndrome among staff in a Malaysian Public University based on Harmonised, International Diabetes Federation and National Cholesterol Education Program Definitions	Heng, K. S.; Hejar, A. R.; Rushdan, A. Z.; Loh, S. P.	2013	Malaysian Journal of Nutrition	Department of Nutrition and Dietetics, Faculty of Medicine and Health Sciences, Universiti Putra Malaysia, 43400 UPM Serdang, MalaysiaDepartment of Community Health, Faculty of Medicine and Health Sciences, Universiti Putra Malaysia, 43400 UPM Serdang, MalaysiaDepartment of Medicine, Faculty of Medicine and Health Sciences, Universiti Putra Malaysia, 43400 UPM Serdang, MalaysiaLaboratory of Molec…	3
845	Nigella sativa oil has significant repairing ability of damaged pancreatic tissue occurs in induced type 1 diabetes mellitus	Hmza, A. J. A.; Omar, E.; Adnan, A.; Osman, M. T.	2013	Global Journal of Pharmacology	Centre of Pathology, Diagnostic and Research Laboratories, Faculty of Medicine, Universiti Teknologi MARA (UiTM), Sg. Buloh Campus, 47000 Sg Buloh, Selangor, Malaysia	12
846	Immunomodulatory effect of Nigella sativa oil in the disease process of type 1 diabetic rats	Hmza, A. J. A.; Osman, M. T.; Adnan, A.; Omar, E.	2013	Research Journal of Pharmaceutical, Biological and Chemical Sciences	Centre of Pathology, Diagnostic and Research Laboratories, Faculty of Medicine, Universiti Teknologi MARA (UiTM) - Sg. Buloh Campus, 47000 Sg Buloh, Selangor, Malaysia	12
847	The effectiveness and safety of beginning insulin aspart together with basal insulin in people with type 2 diabetes in non-Western nations: Results from the A1chieve observational study	Home, P. D.; Latif, Z. A.; GonzÃ¡lez-GÃ¡lvez, G.; Prusty, V.; Hussein, Z.	2013	Diabetes Research and Clinical Practice	Newcastle University, Newcastle upon Tyne, United KingdomBIRDEM Hospital, Dhaka, BangladeshInstituto Jalisciense de InvestigaciÃ³n en Diabetes y Obesidad, SC, Guadalajara, Jalisco, MexicoNovo Nordisk A/S International Operations, ZÃ¼rich, SwitzerlandHospital Putrajaya, Putrajaya, Malaysia	3
848	Demographic and clinical predictors for insulin resistance in type 2 diabetes mellitus patients during severe/acute hyperglycemia phase	Huri, H. Z.; Makmor-Bakry, M.; Hashim, R.; Mustafa, N.; Wan Ngah, W. Z.	2013	Latin American Journal of Pharmacy	Department of Pharmacy, University of Malaya, MalaysiaUniversiti Kebangsaan Malaysia, MalaysiaCyberjaya University College of Medical Sciences, Cyberjaya, MalaysiaDepartment of Medicine, Universiti Kebangsaan Malaysia, MalaysiaDepartment of Biochemistry, Universiti Kebangsaan Malaysia, Malaysia	2
849	Permanent neonatal diabetes due to a novel insulin signal peptide mutation	Hussain, S.; Mohd Ali, J.; Jalaludin, M. Y.; Harun, F.	2013	Pediatric Diabetes	Department of Paediatrics, School of Medical Sciences, Universiti Sains Malaysia, Kelantan, MalaysiaDepartment of Molecular Medicine, Faculty of Medicine, University of Malaya, Kuala Lumpur, MalaysiaDepartment of Pediatrics, Faculty of Medicine, University of Malaya, Kuala Lumpur, Malaysia	10
850	Piper sarmentosum water extract attenuates diabetic complications in streptozotocin induced sprague-dawley rats	Hussan, F.; Bt Mat Zin, N. N.; Zullkefli, M. R. B.; Choon, Y. S.; Bt Abdullah, N. A.; Lin, T. S.	2013	Sains Malaysiana	Department of Anatomy, Faculty of Medicine, Universiti Kebangsaan Malaysia, 50300 Kuala Lumpur, Malaysia	6
851	Transcultural diabetes nutrition algorithm: A Malaysian application	Hussein, Z.; Hamdy, O.; Chin Chia, Y.; Lin Lim, S.; Kumari Natkunam, S.; Hussain, H.; Yeong Tan, M.; Sulaiman, R.; Nisak, B.; Chee, W. S. S.; Marchetti, A.; Hegazi, R. A.; Mechanick, J. I.	2013	International Journal of Endocrinology	Department of Medicine, Hospital Putrajaya, Pusat Pentadbiran Kerajaan Persekutuan, Presint 7, 62250 Putrajaya, MalaysiaDivision of Endocrinology, Diabetes and Metabolism, Joslin Diabetes Center, Harvard Medical School, Boston, MA 02215, United StatesDepartment of Medicine, University Malaya Medical Centre, Kuala Lumpur, MalaysiaDepartment of Medicine, Hospital Pulau Pinang, Penang, MalaysiaDepar…	10
852	Switching from biphasic human insulin to biphasic insulin aspart 30 in type 2 diabetes: Results from the ASEAN subgroup of the A1chieve study	Hussein, Z.; Lim-Abrahan, M. A.; Jain, A. B.; Goh, S. Y.; Soewondo, P.	2013	Diabetes Research and Clinical Practice	Hospital Putrajaya, Putrajaya, MalaysiaUniversity of the Philippines, College of Medicine, Manila, PhilippinesNovo Nordisk Pharma Malaysia Sdn Bhd, Kuala Lumpur, MalaysiaDepartment of Endocrinology, Singapore General Hospital, SingaporeSp-PD-KEMO, University of Indonesia, Jakarta, Indonesia	7
853	A hybrid model of hierarchical clustering and decision tree for rule-based classification of diabetic patients	Ibrahim, N. H.; Mustapha, A.; Rosli, R.; Helmee, N. H.	2013	International Journal of Engineering and Technology(UAE)	Faculty of Computer Science and Information Technology, Universiti Putra Malaysia (UPM), 43400 UPM Serdang, Selangor, Malaysia	10
854	Lymphocytic mastitis mimicking breast carcinoma, radiology and pathology correlation: Review of two cases	Idrus Alhabshi, S. M.; Rahmat, K.; Judy Westerhout, C.; Md Latar, N. H.; Ann Chandran, P.; Aziz, S.	2013	Malaysian Journal of Medical Sciences	Department of Radiology, Universiti Kebangsaan Malaysia Medical Centre, Jalan Yaacob Latif, Bandar Tun Razak, 56000 Cheras, Kuala Lumpur, MalaysiaDepartment of Biomedical Imaging, University Malaya Research Imaging Centre (UMRIC), Universiti Malaya, Lembah Pantai, 59100 Kuala Lumpur, MalaysiaDepartment of Surgery, Universiti Kebangsaan Malaysia Medical Centre, Jalan Yaacob Latif, Bandar Tun Razak…	11
855	Nutrigenomic effects of germinated brown rice and its bioactives on hepatic gluconeogenic genes in type 2 diabetic rats and HEPG2 cells	Imam, M. U.; Ismail, M.	2013	Molecular Nutrition and Food Research	Laboratory of Molecular Biomedicine, Institute of Bioscience, Universiti Putra Malaysia, Selangor, MalaysiaDepartment of Nutrition and Dietetics, Faculty of Medicine and Health Sciences, Universiti Putra Malaysia, Selangor, Malaysia	21
856	Effects of germinated brown rice and its bioactive compounds on the expression of the peroxisome proliferator-activated receptor gamma gene	Imam, M. U.; Ismail, M.; Ithnin, H.; Tubesha, Z.; Omar, A. R.	2013	Nutrients	Laboratory of Molecular Biomedicine, Institute of Bioscience, Universiti Putra Malaysia, Serdang, Selangor 43400, MalaysiaDepartment of Nutrition and Dietetics, Faculty of Medicine and Health Sciences, Universiti Putra Malaysia, Serdang, Selangor 43400, MalaysiaDepartment of Pathology, Faculty of Medicine and Health Sciences, Universiti Putra Malaysia, Serdang, Selangor 43400, MalaysiaDepartment …	17
857	The hypocholesterolemic effect of germinated brown rice involves the upregulation of the apolipoprotein A1 and low-density lipoprotein receptor genes	Imam, M. U.; Ismail, M.; Omar, A. R.; Ithnin, H.	2013	Journal of Diabetes Research	Laboratory of Molecular Biomedicine, Institute of Bioscience, Universiti Putra Malaysia, 43400 Serdang, Selangor, MalaysiaDepartment of Nutrition and Dietetics, Faculty of Medicine and Health Sciences, Universiti Putra Malaysia, 43400 Serdang, Selangor, MalaysiaDepartment of Veterinary Pathology and Microbiology, Faculty of Veterinary Medicine, Universiti Putra Malaysia, 43400 Serdang, Selangor, …	14
858	Antidiabetic and hypolipidemic activities of Curculigo latifolia fruit:Root extract in high fat fed diet and low dose STZ induced diabetic rats	Ishak, N. A.; Ismail, M.; Hamid, M.; Ahmad, Z.; Abd Ghafar, S. A.	2013	Evidence-based Complementary and Alternative Medicine	Nutricosmeceutical and Nutrigenomic Programme, Institute of Bioscience, Universiti Putra Malaysia, 43400 UPM Serdang, Selangor Darul Ehsan, MalaysiaDepartment of Nutrition and Dietetics, Faculty of Medicine and Health Sciences, Universiti Putra Malaysia, 43400 UPM Serdang, Selangor Darul Ehsan, MalaysiaDepartment of Microbiology, Faculty of Biotechnology and Biomolecular Sciences, Universiti Putr…	13
859	Usage of glucometer is associated with improved glycaemic control in type 2 diabetes mellitus patients in Malaysian public primary care clinics: An open-label, randomised controlled trial	Ismail, M.; Teng, C. L.; Omar, M.; Ho, B. K.; Kusiar, Z.; Hasim, R.	2013	Singapore Medical Journal	Seremban 2 Health Clinic, Selangor, MalaysiaDepartment of Family Medicine, International Medical University, Seremban, Negeri Sembilanr, MalaysiaKelana Jaya Health Clinic, Selangor, MalaysiaShah Alam Health Clinic, Selangor, MalaysiaNilai Health Clinic, Nilai, Negeri Sembilan, MalaysiaTeluk Datok Health Clinic, Selangor, Malaysia	5
860	A retrospective study to evaluate the effect of type 2 diabetes mellitus on the severity of periodontal disease. A preliminary investigation	Ismail, N.; Mohd Ali, S. S.; Swaminathan, D.	2013	Annals of Dentistry	1.University of Malaya, Malaysia	0
[truncated: 1,234 more rows]
